# Supplementary material for: Melatonin Alleviates Drought Stress in Sweet Sorghum Seedlings via Protection of Photosynthetic Apparatus and Carbon-Nitrogen Metabolism
Source: Int J Mol Sci. 2026 Jun 11;27(12):5291. doi: 10.3390/ijms27125291 (PMC13299841; doi:10.3390/ijms27125291)
Supplement: Supplementary file 1 [file ijms-27-05291-s001.zip]

Archive with 2 entries (2 files):
- IJMS-supplement figure vs table.pdf
- Table S2 Differentially Expressed Gene Information List.xls
