# Supplementary material for: Melatonin Alleviates Drought Stress in Sweet Sorghum Seedlings via Protection of Photosynthetic Apparatus and Carbon-Nitrogen Metabolism
Source: Int J Mol Sci. 2026 Jun 11;27(12):5291. doi: 10.3390/ijms27125291 (PMC13299841; doi:10.3390/ijms27125291)
Supplement: Supplementary file 1 [file ijms-27-05291-s001.zip › Table S2 Differentially Expressed Gene Information List.xls]

## Sheet: Table S2A
Table S2A. Detailed information of 109 differentially expressed genes between Control and D1‑MT.
#ID	log2FC	regulated	KOG_class_annotation	NR_annotation	#ID	log2FC	regulated	KOG_class_annotation	NR_annotation	#ID	log2FC	regulated	KOG_class_annotation	NR_annotation	#ID	log2FC	regulated	Function	NR_annotation
gene_SORBI_3009G165600	2.00949	up	Transcription	DNA-directed RNA polymerases II, IV and V subunit 9A [Sorghum bicolor]	gene_SORBI_3009G165600	2.00949	up	Transcription	DNA-directed RNA polymerases II, IV and V subunit 9A [Sorghum bicolor]	gene_SORBI_3009G165600	2.00949	up	Transcription	DNA-directed RNA polymerases II, IV and V subunit 9A [Sorghum bicolor]	gene_SORBI_3009G165600	2.00949	up	Transcription	DNA-directed RNA polymerases II, IV and V subunit 9A [Sorghum bicolor]
gene_SORBI_3007G135201	2.02131	up	--	hypothetical protein SORBI_3007G135201 [Sorghum bicolor]	gene_SORBI_3007G135201	2.02131	up	--	hypothetical protein SORBI_3007G135201 [Sorghum bicolor]	gene_SORBI_3007G135201	2.02131	up	--	hypothetical protein SORBI_3007G135201 [Sorghum bicolor]	gene_SORBI_3007G135201	2.02131	up	--	hypothetical protein SORBI_3007G135201 [Sorghum bicolor]
gene_SORBI_3001G225100	2.07554	up	--	uncharacterized protein LOC110433138 [Sorghum bicolor]	gene_SORBI_3001G225100	2.07554	up	--	uncharacterized protein LOC110433138 [Sorghum bicolor]	gene_SORBI_3001G225100	2.07554	up	--	uncharacterized protein LOC110433138 [Sorghum bicolor]	gene_SORBI_3001G225100	2.07554	up	--	uncharacterized protein LOC110433138 [Sorghum bicolor]
gene_SORBI_3006G276300	2.10059	up	Function unknown	vacuolar iron transporter homolog 5 [Sorghum bicolor]	gene_SORBI_3006G276300	2.10059	up	Function unknown	vacuolar iron transporter homolog 5 [Sorghum bicolor]	gene_SORBI_3006G276300	2.10059	up	Function unknown	vacuolar iron transporter homolog 5 [Sorghum bicolor]	gene_SORBI_3006G276300	2.10059	up	Function unknown	vacuolar iron transporter homolog 5 [Sorghum bicolor]
gene_SORBI_3008G058600	2.10393	up	--	hypothetical protein SORBI_3008G058600 [Sorghum bicolor]	gene_SORBI_3008G058600	2.10393	up	--	hypothetical protein SORBI_3008G058600 [Sorghum bicolor]	gene_SORBI_3008G058600	2.10393	up	--	hypothetical protein SORBI_3008G058600 [Sorghum bicolor]	gene_SORBI_3008G058600	2.10393	up	--	hypothetical protein SORBI_3008G058600 [Sorghum bicolor]
NewGene_116	2.1044	up	General function prediction only	uncharacterized protein LOC110434335 [Sorghum bicolor]	NewGene_116	2.1044	up	General function prediction only	uncharacterized protein LOC110434335 [Sorghum bicolor]	NewGene_116	2.1044	up	General function prediction only	uncharacterized protein LOC110434335 [Sorghum bicolor]	NewGene_116	2.1044	up	General function prediction only	uncharacterized protein LOC110434335 [Sorghum bicolor]
NewGene_685	2.11509	up	--	putative Fourf gag/pol protein [Zea mays]	NewGene_685	2.11509	up	--	putative Fourf gag/pol protein [Zea mays]	NewGene_685	2.11509	up	--	putative Fourf gag/pol protein [Zea mays]	NewGene_685	2.11509	up	--	putative Fourf gag/pol protein [Zea mays]
gene_SORBI_3006G125800	2.13056	up	--	very-long-chain 3-oxoacyl-CoA reductase 1 [Sorghum bicolor]	gene_SORBI_3006G125800	2.13056	up	--	very-long-chain 3-oxoacyl-CoA reductase 1 [Sorghum bicolor]	gene_SORBI_3006G125800	2.13056	up	--	very-long-chain 3-oxoacyl-CoA reductase 1 [Sorghum bicolor]	gene_SORBI_3006G125800	2.13056	up	--	very-long-chain 3-oxoacyl-CoA reductase 1 [Sorghum bicolor]
gene_SORBI_3002G207100	2.13515	up	--	cell wall protein IFF6 isoform X2 [Sorghum bicolor]	gene_SORBI_3002G207100	2.13515	up	--	cell wall protein IFF6 isoform X2 [Sorghum bicolor]	gene_SORBI_3002G207100	2.13515	up	--	cell wall protein IFF6 isoform X2 [Sorghum bicolor]	gene_SORBI_3002G207100	2.13515	up	--	cell wall protein IFF6 isoform X2 [Sorghum bicolor]
gene_SORBI_3007G204800	2.13952	up	--	pollen receptor-like kinase 1 [Sorghum bicolor]	gene_SORBI_3007G204800	2.13952	up	--	pollen receptor-like kinase 1 [Sorghum bicolor]	gene_SORBI_3007G204800	2.13952	up	--	pollen receptor-like kinase 1 [Sorghum bicolor]	gene_SORBI_3007G204800	2.13952	up	--	pollen receptor-like kinase 1 [Sorghum bicolor]
gene_SORBI_3004G288500	2.1846	up	Secondary metabolites biosynthesis, transport and catabolism;; Lipid transport and metabolism	hypothetical protein SORBI_3004G288500 [Sorghum bicolor]	gene_SORBI_3004G288500	2.1846	up	Secondary metabolites biosynthesis, transport and catabolism;; Lipid transport and metabolism	hypothetical protein SORBI_3004G288500 [Sorghum bicolor]	gene_SORBI_3004G288500	2.1846	up	Secondary metabolites biosynthesis, transport and catabolism;; Lipid transport and metabolism	hypothetical protein SORBI_3004G288500 [Sorghum bicolor]	gene_SORBI_3004G288500	2.1846	up	Secondary metabolites biosynthesis, transport and catabolism;; Lipid transport and metabolism	hypothetical protein SORBI_3004G288500 [Sorghum bicolor]
gene_SORBI_3008G172500	2.21133	up	Inorganic ion transport and metabolism	cation/H(+) antiporter 19 [Sorghum bicolor]	gene_SORBI_3008G172500	2.21133	up	Inorganic ion transport and metabolism	cation/H(+) antiporter 19 [Sorghum bicolor]	gene_SORBI_3008G172500	2.21133	up	Inorganic ion transport and metabolism	cation/H(+) antiporter 19 [Sorghum bicolor]	gene_SORBI_3008G172500	2.21133	up	Inorganic ion transport and metabolism	cation/H(+) antiporter 19 [Sorghum bicolor]
gene_SORBI_3005G055150	2.23871	up	--	hypothetical protein SORBI_3005G055150 [Sorghum bicolor]	gene_SORBI_3005G055150	2.23871	up	--	hypothetical protein SORBI_3005G055150 [Sorghum bicolor]	gene_SORBI_3005G055150	2.23871	up	--	hypothetical protein SORBI_3005G055150 [Sorghum bicolor]	gene_SORBI_3005G055150	2.23871	up	--	hypothetical protein SORBI_3005G055150 [Sorghum bicolor]
gene_SORBI_3001G514500	2.28121	up	--	uncharacterized protein LOC8085672 [Sorghum bicolor]	gene_SORBI_3001G514500	2.28121	up	--	uncharacterized protein LOC8085672 [Sorghum bicolor]	gene_SORBI_3001G514500	2.28121	up	--	uncharacterized protein LOC8085672 [Sorghum bicolor]	gene_SORBI_3001G514500	2.28121	up	--	uncharacterized protein LOC8085672 [Sorghum bicolor]
gene_SORBI_3009G146000	2.28456	up	Carbohydrate transport and metabolism	probable beta-1,3-galactosyltransferase 8 [Sorghum bicolor]	gene_SORBI_3009G146000	2.28456	up	Carbohydrate transport and metabolism	probable beta-1,3-galactosyltransferase 8 [Sorghum bicolor]	gene_SORBI_3009G146000	2.28456	up	Carbohydrate transport and metabolism	probable beta-1,3-galactosyltransferase 8 [Sorghum bicolor]	gene_SORBI_3009G146000	2.28456	up	Carbohydrate transport and metabolism	probable beta-1,3-galactosyltransferase 8 [Sorghum bicolor]
gene_SORBI_3008G117300	2.39905	up	Posttranslational modification, protein turnover, chaperones	putative glutaredoxin-C14 [Sorghum bicolor]	gene_SORBI_3008G117300	2.39905	up	Posttranslational modification, protein turnover, chaperones	putative glutaredoxin-C14 [Sorghum bicolor]	gene_SORBI_3008G117300	2.39905	up	Posttranslational modification, protein turnover, chaperones	putative glutaredoxin-C14 [Sorghum bicolor]	gene_SORBI_3008G117300	2.39905	up	Posttranslational modification, protein turnover, chaperones	putative glutaredoxin-C14 [Sorghum bicolor]
gene_SORBI_3010G031600	2.41383	up	--	early nodulin-93 [Sorghum bicolor]	gene_SORBI_3010G031600	2.41383	up	--	early nodulin-93 [Sorghum bicolor]	gene_SORBI_3010G031600	2.41383	up	--	early nodulin-93 [Sorghum bicolor]	gene_SORBI_3010G031600	2.41383	up	--	early nodulin-93 [Sorghum bicolor]
gene_SORBI_3007G141001	2.51486	up	--	hypothetical protein SORBI_3007G141001 [Sorghum bicolor]	gene_SORBI_3007G141001	2.51486	up	--	hypothetical protein SORBI_3007G141001 [Sorghum bicolor]	gene_SORBI_3007G141001	2.51486	up	--	hypothetical protein SORBI_3007G141001 [Sorghum bicolor]	gene_SORBI_3007G141001	2.51486	up	--	hypothetical protein SORBI_3007G141001 [Sorghum bicolor]
NewGene_3331	2.54419	up	General function prediction only	PH01B035L11.21 [Phyllostachys edulis]	NewGene_3331	2.54419	up	General function prediction only	PH01B035L11.21 [Phyllostachys edulis]	NewGene_3331	2.54419	up	General function prediction only	PH01B035L11.21 [Phyllostachys edulis]	NewGene_3331	2.54419	up	General function prediction only	PH01B035L11.21 [Phyllostachys edulis]
gene_SORBI_3009G139100	2.59835	up	--	hypothetical protein SORBI_3009G139100 [Sorghum bicolor]	gene_SORBI_3009G139100	2.59835	up	--	hypothetical protein SORBI_3009G139100 [Sorghum bicolor]	gene_SORBI_3009G139100	2.59835	up	--	hypothetical protein SORBI_3009G139100 [Sorghum bicolor]	gene_SORBI_3009G139100	2.59835	up	--	hypothetical protein SORBI_3009G139100 [Sorghum bicolor]
gene_SORBI_3009G122325	2.61569	up	--	hypothetical protein SORBI_3009G122325 [Sorghum bicolor]	gene_SORBI_3009G122325	2.61569	up	--	hypothetical protein SORBI_3009G122325 [Sorghum bicolor]	gene_SORBI_3009G122325	2.61569	up	--	hypothetical protein SORBI_3009G122325 [Sorghum bicolor]	gene_SORBI_3009G122325	2.61569	up	--	hypothetical protein SORBI_3009G122325 [Sorghum bicolor]
NewGene_1124	2.66608	up	General function prediction only	PH01B035L11.21 [Phyllostachys edulis]	NewGene_1124	2.66608	up	General function prediction only	PH01B035L11.21 [Phyllostachys edulis]	NewGene_1124	2.66608	up	General function prediction only	PH01B035L11.21 [Phyllostachys edulis]	NewGene_1124	2.66608	up	General function prediction only	PH01B035L11.21 [Phyllostachys edulis]
NewGene_2358	2.71543	up	--	uncharacterized protein LOC110430230 [Sorghum bicolor]	NewGene_2358	2.71543	up	--	uncharacterized protein LOC110430230 [Sorghum bicolor]	NewGene_2358	2.71543	up	--	uncharacterized protein LOC110430230 [Sorghum bicolor]	NewGene_2358	2.71543	up	--	uncharacterized protein LOC110430230 [Sorghum bicolor]
gene_SORBI_3K024000	2.78791	up	Translation, ribosomal structure and biogenesis	elongation factor 1-alpha [Sorghum bicolor]	gene_SORBI_3K024000	2.78791	up	Translation, ribosomal structure and biogenesis	elongation factor 1-alpha [Sorghum bicolor]	gene_SORBI_3K024000	2.78791	up	Translation, ribosomal structure and biogenesis	elongation factor 1-alpha [Sorghum bicolor]	gene_SORBI_3K024000	2.78791	up	Translation, ribosomal structure and biogenesis	elongation factor 1-alpha [Sorghum bicolor]
gene_SORBI_3009G239101	2.79802	up	--	hypothetical protein SORBI_3009G239101 [Sorghum bicolor]	gene_SORBI_3009G239101	2.79802	up	--	hypothetical protein SORBI_3009G239101 [Sorghum bicolor]	gene_SORBI_3009G239101	2.79802	up	--	hypothetical protein SORBI_3009G239101 [Sorghum bicolor]	gene_SORBI_3009G239101	2.79802	up	--	hypothetical protein SORBI_3009G239101 [Sorghum bicolor]
gene_SORBI_3002G115700	2.81388	up	--	type III polyketide synthase B [Sorghum bicolor]	gene_SORBI_3002G115700	2.81388	up	--	type III polyketide synthase B [Sorghum bicolor]	gene_SORBI_3002G115700	2.81388	up	--	type III polyketide synthase B [Sorghum bicolor]	gene_SORBI_3002G115700	2.81388	up	--	type III polyketide synthase B [Sorghum bicolor]
gene_SORBI_3006G072800	2.83959	up	--	hypothetical protein SORBI_3006G072800 [Sorghum bicolor]	gene_SORBI_3006G072800	2.83959	up	--	hypothetical protein SORBI_3006G072800 [Sorghum bicolor]	gene_SORBI_3006G072800	2.83959	up	--	hypothetical protein SORBI_3006G072800 [Sorghum bicolor]	gene_SORBI_3006G072800	2.83959	up	--	hypothetical protein SORBI_3006G072800 [Sorghum bicolor]
gene_SORBI_3004G211301	2.87264	up	--	hypothetical protein SORBI_3004G211301 [Sorghum bicolor]	gene_SORBI_3004G211301	2.87264	up	--	hypothetical protein SORBI_3004G211301 [Sorghum bicolor]	gene_SORBI_3004G211301	2.87264	up	--	hypothetical protein SORBI_3004G211301 [Sorghum bicolor]	gene_SORBI_3004G211301	2.87264	up	--	hypothetical protein SORBI_3004G211301 [Sorghum bicolor]
gene_SORBI_3002G260100	2.90768	up	--	hypothetical protein SORBI_3002G260100 [Sorghum bicolor]	gene_SORBI_3002G260100	2.90768	up	--	hypothetical protein SORBI_3002G260100 [Sorghum bicolor]	gene_SORBI_3002G260100	2.90768	up	--	hypothetical protein SORBI_3002G260100 [Sorghum bicolor]	gene_SORBI_3002G260100	2.90768	up	--	hypothetical protein SORBI_3002G260100 [Sorghum bicolor]
gene_SORBI_3004G240100	2.92703	up	Signal transduction mechanisms	mitogen-activated protein kinase 14-like [Sorghum bicolor]	gene_SORBI_3004G240100	2.92703	up	Signal transduction mechanisms	mitogen-activated protein kinase 14-like [Sorghum bicolor]	gene_SORBI_3004G240100	2.92703	up	Signal transduction mechanisms	mitogen-activated protein kinase 14-like [Sorghum bicolor]	gene_SORBI_3004G240100	2.92703	up	Signal transduction mechanisms	mitogen-activated protein kinase 14-like [Sorghum bicolor]
gene_SORBI_3010G025600	2.94755	up	--	hypothetical protein SORBI_3010G025600 [Sorghum bicolor]	gene_SORBI_3010G025600	2.94755	up	--	hypothetical protein SORBI_3010G025600 [Sorghum bicolor]	gene_SORBI_3010G025600	2.94755	up	--	hypothetical protein SORBI_3010G025600 [Sorghum bicolor]	gene_SORBI_3010G025600	2.94755	up	--	hypothetical protein SORBI_3010G025600 [Sorghum bicolor]
gene_SORBI_3004G239200	3.2757	up	--	hypothetical protein SORBI_3004G239200 [Sorghum bicolor]	gene_SORBI_3004G239200	3.2757	up	--	hypothetical protein SORBI_3004G239200 [Sorghum bicolor]	gene_SORBI_3004G239200	3.2757	up	--	hypothetical protein SORBI_3004G239200 [Sorghum bicolor]	gene_SORBI_3004G239200	3.2757	up	--	hypothetical protein SORBI_3004G239200 [Sorghum bicolor]
gene_SORBI_3001G467700	3.46092	up	Translation, ribosomal structure and biogenesis	uncharacterized protein LOC8054242 isoform X1 [Sorghum bicolor]	gene_SORBI_3001G467700	3.46092	up	Translation, ribosomal structure and biogenesis	uncharacterized protein LOC8054242 isoform X1 [Sorghum bicolor]	gene_SORBI_3001G467700	3.46092	up	Translation, ribosomal structure and biogenesis	uncharacterized protein LOC8054242 isoform X1 [Sorghum bicolor]	gene_SORBI_3001G467700	3.46092	up	Translation, ribosomal structure and biogenesis	uncharacterized protein LOC8054242 isoform X1 [Sorghum bicolor]
gene_SORBI_3001G351500	3.62068	up	Cell cycle control, cell division, chromosome partitioning;; Posttranslational modification, protein turnover, chaperones	metacaspase-1 [Sorghum bicolor]	gene_SORBI_3001G351500	3.62068	up	Cell cycle control, cell division, chromosome partitioning;; Posttranslational modification, protein turnover, chaperones	metacaspase-1 [Sorghum bicolor]	gene_SORBI_3001G351500	3.62068	up	Cell cycle control, cell division, chromosome partitioning;; Posttranslational modification, protein turnover, chaperones	metacaspase-1 [Sorghum bicolor]	gene_SORBI_3001G351500	3.62068	up	Cell cycle control, cell division, chromosome partitioning;; Posttranslational modification, protein turnover, chaperones	metacaspase-1 [Sorghum bicolor]
gene_SORBI_3010G088100	3.65779	up	Intracellular trafficking, secretion, and vesicular transport	ADP-ribosylation factor [Sorghum bicolor]	gene_SORBI_3010G088100	3.65779	up	Intracellular trafficking, secretion, and vesicular transport	ADP-ribosylation factor [Sorghum bicolor]	gene_SORBI_3010G088100	3.65779	up	Intracellular trafficking, secretion, and vesicular transport	ADP-ribosylation factor [Sorghum bicolor]	gene_SORBI_3010G088100	3.65779	up	Intracellular trafficking, secretion, and vesicular transport	ADP-ribosylation factor [Sorghum bicolor]
gene_SORBI_3008G079032	4.60339	up	--	hypothetical protein SORBI_3008G079032 [Sorghum bicolor]	gene_SORBI_3008G079032	4.60339	up	--	hypothetical protein SORBI_3008G079032 [Sorghum bicolor]	gene_SORBI_3008G079032	4.60339	up	--	hypothetical protein SORBI_3008G079032 [Sorghum bicolor]	gene_SORBI_3008G079032	4.60339	up	--	hypothetical protein SORBI_3008G079032 [Sorghum bicolor]
NewGene_77	5.028	up	--	hypothetical protein SO64H15_000004 [Saccharum officinarum]	NewGene_77	5.028	up	--	hypothetical protein SO64H15_000004 [Saccharum officinarum]	NewGene_77	5.028	up	--	hypothetical protein SO64H15_000004 [Saccharum officinarum]	NewGene_77	5.028	up	--	hypothetical protein SO64H15_000004 [Saccharum officinarum]
gene_SORBI_3001G418650	6.46278	up	--	hypothetical protein SORBI_3001G418650 [Sorghum bicolor]	gene_SORBI_3001G418650	6.46278	up	--	hypothetical protein SORBI_3001G418650 [Sorghum bicolor]	gene_SORBI_3001G418650	6.46278	up	--	hypothetical protein SORBI_3001G418650 [Sorghum bicolor]	gene_SORBI_3001G418650	6.46278	up	--	hypothetical protein SORBI_3001G418650 [Sorghum bicolor]
NewGene_861	6.7528	up	--	uncharacterized protein LOC110434821 [Sorghum bicolor]	NewGene_861	6.7528	up	--	uncharacterized protein LOC110434821 [Sorghum bicolor]	NewGene_861	6.7528	up	--	uncharacterized protein LOC110434821 [Sorghum bicolor]	NewGene_861	6.7528	up	--	uncharacterized protein LOC110434821 [Sorghum bicolor]
gene_SORBI_3010G162000	-2.00479	down	--	peroxidase P7 [Sorghum bicolor]	gene_SORBI_3010G162000	-2.00479	down	--	peroxidase P7 [Sorghum bicolor]	gene_SORBI_3010G162000	-2.00479	down	--	peroxidase P7 [Sorghum bicolor]	gene_SORBI_3010G162000	-2.00479	down	--	peroxidase P7 [Sorghum bicolor]
gene_SORBI_3006G122800	-2.01623	down	--	dirigent protein 21 [Sorghum bicolor]	gene_SORBI_3006G122800	-2.01623	down	--	dirigent protein 21 [Sorghum bicolor]	gene_SORBI_3006G122800	-2.01623	down	--	dirigent protein 21 [Sorghum bicolor]	gene_SORBI_3006G122800	-2.01623	down	--	dirigent protein 21 [Sorghum bicolor]
gene_SORBI_3003G085300	-2.0243	down	--	Bowman-Birk type wound-induced proteinase inhibitor WIP1 [Sorghum bicolor]	gene_SORBI_3003G085300	-2.0243	down	--	Bowman-Birk type wound-induced proteinase inhibitor WIP1 [Sorghum bicolor]	gene_SORBI_3003G085300	-2.0243	down	--	Bowman-Birk type wound-induced proteinase inhibitor WIP1 [Sorghum bicolor]	gene_SORBI_3003G085300	-2.0243	down	--	Bowman-Birk type wound-induced proteinase inhibitor WIP1 [Sorghum bicolor]
gene_SORBI_3003G033900	-2.03081	down	Signal transduction mechanisms	1-aminocyclopropane-1-carboxylate synthase 7 [Sorghum bicolor]	gene_SORBI_3003G033900	-2.03081	down	Signal transduction mechanisms	1-aminocyclopropane-1-carboxylate synthase 7 [Sorghum bicolor]	gene_SORBI_3003G033900	-2.03081	down	Signal transduction mechanisms	1-aminocyclopropane-1-carboxylate synthase 7 [Sorghum bicolor]	gene_SORBI_3003G033900	-2.03081	down	Signal transduction mechanisms	1-aminocyclopropane-1-carboxylate synthase 7 [Sorghum bicolor]
gene_SORBI_3002G030900	-2.03464	down	Energy production and conversion	uncharacterized oxidoreductase At1g06690, chloroplastic [Sorghum bicolor]	gene_SORBI_3002G030900	-2.03464	down	Energy production and conversion	uncharacterized oxidoreductase At1g06690, chloroplastic [Sorghum bicolor]	gene_SORBI_3002G030900	-2.03464	down	Energy production and conversion	uncharacterized oxidoreductase At1g06690, chloroplastic [Sorghum bicolor]	gene_SORBI_3002G030900	-2.03464	down	Energy production and conversion	uncharacterized oxidoreductase At1g06690, chloroplastic [Sorghum bicolor]
gene_SORBI_3010G118500	-2.05576	down	--	hypothetical protein SORBI_3010G118500 [Sorghum bicolor]	gene_SORBI_3010G118500	-2.05576	down	--	hypothetical protein SORBI_3010G118500 [Sorghum bicolor]	gene_SORBI_3010G118500	-2.05576	down	--	hypothetical protein SORBI_3010G118500 [Sorghum bicolor]	gene_SORBI_3010G118500	-2.05576	down	--	hypothetical protein SORBI_3010G118500 [Sorghum bicolor]
gene_SORBI_3002G295000	-2.08368	down	--	zinc finger protein 8 [Sorghum bicolor]	gene_SORBI_3002G295000	-2.08368	down	--	zinc finger protein 8 [Sorghum bicolor]	gene_SORBI_3002G295000	-2.08368	down	--	zinc finger protein 8 [Sorghum bicolor]	gene_SORBI_3002G295000	-2.08368	down	--	zinc finger protein 8 [Sorghum bicolor]
gene_SORBI_3002G393600	-2.08625	down	--	hypothetical protein SORBI_3002G393600 [Sorghum bicolor]	gene_SORBI_3002G393600	-2.08625	down	--	hypothetical protein SORBI_3002G393600 [Sorghum bicolor]	gene_SORBI_3002G393600	-2.08625	down	--	hypothetical protein SORBI_3002G393600 [Sorghum bicolor]	gene_SORBI_3002G393600	-2.08625	down	--	hypothetical protein SORBI_3002G393600 [Sorghum bicolor]
gene_SORBI_3002G416700	-2.1004	down	--	peroxidase 42 [Sorghum bicolor]	gene_SORBI_3002G416700	-2.1004	down	--	peroxidase 42 [Sorghum bicolor]	gene_SORBI_3002G416700	-2.1004	down	--	peroxidase 42 [Sorghum bicolor]	gene_SORBI_3002G416700	-2.1004	down	--	peroxidase 42 [Sorghum bicolor]
gene_SORBI_3008G158900	-2.12321	down	--	chitinase 2 [Sorghum bicolor]	gene_SORBI_3008G158900	-2.12321	down	--	chitinase 2 [Sorghum bicolor]	gene_SORBI_3008G158900	-2.12321	down	--	chitinase 2 [Sorghum bicolor]	gene_SORBI_3008G158900	-2.12321	down	--	chitinase 2 [Sorghum bicolor]
gene_SORBI_3006G062900	-2.13927	down	Posttranslational modification, protein turnover, chaperones	probable BOI-related E3 ubiquitin-protein ligase 3 [Sorghum bicolor]	gene_SORBI_3006G062900	-2.13927	down	Posttranslational modification, protein turnover, chaperones	probable BOI-related E3 ubiquitin-protein ligase 3 [Sorghum bicolor]	gene_SORBI_3006G062900	-2.13927	down	Posttranslational modification, protein turnover, chaperones	probable BOI-related E3 ubiquitin-protein ligase 3 [Sorghum bicolor]	gene_SORBI_3006G062900	-2.13927	down	Posttranslational modification, protein turnover, chaperones	probable BOI-related E3 ubiquitin-protein ligase 3 [Sorghum bicolor]
gene_SORBI_3007G008100	-2.14124	down	--	pectinesterase inhibitor 28 [Sorghum bicolor]	gene_SORBI_3007G008100	-2.14124	down	--	pectinesterase inhibitor 28 [Sorghum bicolor]	gene_SORBI_3007G008100	-2.14124	down	--	pectinesterase inhibitor 28 [Sorghum bicolor]	gene_SORBI_3007G008100	-2.14124	down	--	pectinesterase inhibitor 28 [Sorghum bicolor]
gene_SORBI_3002G422300	-2.17367	down	--	hypothetical protein SORBI_3002G422300 [Sorghum bicolor]	gene_SORBI_3002G422300	-2.17367	down	--	hypothetical protein SORBI_3002G422300 [Sorghum bicolor]	gene_SORBI_3002G422300	-2.17367	down	--	hypothetical protein SORBI_3002G422300 [Sorghum bicolor]	gene_SORBI_3002G422300	-2.17367	down	--	hypothetical protein SORBI_3002G422300 [Sorghum bicolor]
NewGene_2256	-2.19253	down	--	uncharacterized protein LOC8065032 [Sorghum bicolor]	NewGene_2256	-2.19253	down	--	uncharacterized protein LOC8065032 [Sorghum bicolor]	NewGene_2256	-2.19253	down	--	uncharacterized protein LOC8065032 [Sorghum bicolor]	NewGene_2256	-2.19253	down	--	uncharacterized protein LOC8065032 [Sorghum bicolor]
gene_SORBI_3003G154500	-2.1971	down	--	uncharacterized protein LOC110433561 [Sorghum bicolor]	gene_SORBI_3003G154500	-2.1971	down	--	uncharacterized protein LOC110433561 [Sorghum bicolor]	gene_SORBI_3003G154500	-2.1971	down	--	uncharacterized protein LOC110433561 [Sorghum bicolor]	gene_SORBI_3003G154500	-2.1971	down	--	uncharacterized protein LOC110433561 [Sorghum bicolor]
gene_SORBI_3001G156800	-2.19947	down	Inorganic ion transport and metabolism	fe(2+) transport protein 2 [Sorghum bicolor]	gene_SORBI_3001G156800	-2.19947	down	Inorganic ion transport and metabolism	fe(2+) transport protein 2 [Sorghum bicolor]	gene_SORBI_3001G156800	-2.19947	down	Inorganic ion transport and metabolism	fe(2+) transport protein 2 [Sorghum bicolor]	gene_SORBI_3001G156800	-2.19947	down	Inorganic ion transport and metabolism	fe(2+) transport protein 2 [Sorghum bicolor]
gene_SORBI_3006G061700	-2.22037	down	--	potassium transporter 19 [Sorghum bicolor]	gene_SORBI_3006G061700	-2.22037	down	--	potassium transporter 19 [Sorghum bicolor]	gene_SORBI_3006G061700	-2.22037	down	--	potassium transporter 19 [Sorghum bicolor]	gene_SORBI_3006G061700	-2.22037	down	--	potassium transporter 19 [Sorghum bicolor]
gene_SORBI_3004G084100	-2.24119	down	--	uncharacterized protein LOC8082920 [Sorghum bicolor]	gene_SORBI_3004G084100	-2.24119	down	--	uncharacterized protein LOC8082920 [Sorghum bicolor]	gene_SORBI_3004G084100	-2.24119	down	--	uncharacterized protein LOC8082920 [Sorghum bicolor]	gene_SORBI_3004G084100	-2.24119	down	--	uncharacterized protein LOC8082920 [Sorghum bicolor]
gene_SORBI_3003G280000	-2.25507	down	Transcription	transcription factor MYB58 [Sorghum bicolor]	gene_SORBI_3003G280000	-2.25507	down	Transcription	transcription factor MYB58 [Sorghum bicolor]	gene_SORBI_3003G280000	-2.25507	down	Transcription	transcription factor MYB58 [Sorghum bicolor]	gene_SORBI_3003G280000	-2.25507	down	Transcription	transcription factor MYB58 [Sorghum bicolor]
gene_SORBI_3004G265000	-2.26703	down	Energy production and conversion	formate dehydrogenase 2, mitochondrial [Sorghum bicolor]	gene_SORBI_3004G265000	-2.26703	down	Energy production and conversion	formate dehydrogenase 2, mitochondrial [Sorghum bicolor]	gene_SORBI_3004G265000	-2.26703	down	Energy production and conversion	formate dehydrogenase 2, mitochondrial [Sorghum bicolor]	gene_SORBI_3004G265000	-2.26703	down	Energy production and conversion	formate dehydrogenase 2, mitochondrial [Sorghum bicolor]
gene_SORBI_3004G261500	-2.27335	down	Nucleotide transport and metabolism;; Amino acid transport and metabolism	ribose-phosphate pyrophosphokinase 4 isoform X1 [Sorghum bicolor]	gene_SORBI_3004G261500	-2.27335	down	Nucleotide transport and metabolism;; Amino acid transport and metabolism	ribose-phosphate pyrophosphokinase 4 isoform X1 [Sorghum bicolor]	gene_SORBI_3004G261500	-2.27335	down	Nucleotide transport and metabolism;; Amino acid transport and metabolism	ribose-phosphate pyrophosphokinase 4 isoform X1 [Sorghum bicolor]	gene_SORBI_3004G261500	-2.27335	down	Nucleotide transport and metabolism;; Amino acid transport and metabolism	ribose-phosphate pyrophosphokinase 4 isoform X1 [Sorghum bicolor]
gene_SORBI_3006G132500	-2.28019	down	General function prediction only	hypothetical protein SORBI_3006G132500 [Sorghum bicolor]	gene_SORBI_3006G132500	-2.28019	down	General function prediction only	hypothetical protein SORBI_3006G132500 [Sorghum bicolor]	gene_SORBI_3006G132500	-2.28019	down	General function prediction only	hypothetical protein SORBI_3006G132500 [Sorghum bicolor]	gene_SORBI_3006G132500	-2.28019	down	General function prediction only	hypothetical protein SORBI_3006G132500 [Sorghum bicolor]
gene_SORBI_3006G158600	-2.31983	down	Secondary metabolites biosynthesis, transport and catabolism	hypothetical protein SORBI_3006G158600 [Sorghum bicolor]	gene_SORBI_3006G158600	-2.31983	down	Secondary metabolites biosynthesis, transport and catabolism	hypothetical protein SORBI_3006G158600 [Sorghum bicolor]	gene_SORBI_3006G158600	-2.31983	down	Secondary metabolites biosynthesis, transport and catabolism	hypothetical protein SORBI_3006G158600 [Sorghum bicolor]	gene_SORBI_3006G158600	-2.31983	down	Secondary metabolites biosynthesis, transport and catabolism	hypothetical protein SORBI_3006G158600 [Sorghum bicolor]
gene_SORBI_3008G010500	-2.32631	down	--	peroxidase 4 [Sorghum bicolor]	gene_SORBI_3008G010500	-2.32631	down	--	peroxidase 4 [Sorghum bicolor]	gene_SORBI_3008G010500	-2.32631	down	--	peroxidase 4 [Sorghum bicolor]	gene_SORBI_3008G010500	-2.32631	down	--	peroxidase 4 [Sorghum bicolor]
gene_SORBI_3006G243900	-2.34062	down	--	hypothetical protein SORBI_3006G243900 [Sorghum bicolor]	gene_SORBI_3006G243900	-2.34062	down	--	hypothetical protein SORBI_3006G243900 [Sorghum bicolor]	gene_SORBI_3006G243900	-2.34062	down	--	hypothetical protein SORBI_3006G243900 [Sorghum bicolor]	gene_SORBI_3006G243900	-2.34062	down	--	hypothetical protein SORBI_3006G243900 [Sorghum bicolor]
NewGene_3172	-2.48107	down	--	uncharacterized protein LOC8082320 [Sorghum bicolor]	NewGene_3172	-2.48107	down	--	uncharacterized protein LOC8082320 [Sorghum bicolor]	NewGene_3172	-2.48107	down	--	uncharacterized protein LOC8082320 [Sorghum bicolor]	NewGene_3172	-2.48107	down	--	uncharacterized protein LOC8082320 [Sorghum bicolor]
gene_SORBI_3005G033000	-2.48627	down	Carbohydrate transport and metabolism	probable ribose-5-phosphate isomerase 1 [Sorghum bicolor]	gene_SORBI_3005G033000	-2.48627	down	Carbohydrate transport and metabolism	probable ribose-5-phosphate isomerase 1 [Sorghum bicolor]	gene_SORBI_3005G033000	-2.48627	down	Carbohydrate transport and metabolism	probable ribose-5-phosphate isomerase 1 [Sorghum bicolor]	gene_SORBI_3005G033000	-2.48627	down	Carbohydrate transport and metabolism	probable ribose-5-phosphate isomerase 1 [Sorghum bicolor]
gene_SORBI_3003G410300	-2.52534	down	--	protein TIFY 9 [Sorghum bicolor]	gene_SORBI_3003G410300	-2.52534	down	--	protein TIFY 9 [Sorghum bicolor]	gene_SORBI_3003G410300	-2.52534	down	--	protein TIFY 9 [Sorghum bicolor]	gene_SORBI_3003G410300	-2.52534	down	--	protein TIFY 9 [Sorghum bicolor]
gene_SORBI_3002G377600	-2.55252	down	Lipid transport and metabolism	hypothetical protein SORBI_3002G377600 [Sorghum bicolor]	gene_SORBI_3002G377600	-2.55252	down	Lipid transport and metabolism	hypothetical protein SORBI_3002G377600 [Sorghum bicolor]	gene_SORBI_3002G377600	-2.55252	down	Lipid transport and metabolism	hypothetical protein SORBI_3002G377600 [Sorghum bicolor]	gene_SORBI_3002G377600	-2.55252	down	Lipid transport and metabolism	hypothetical protein SORBI_3002G377600 [Sorghum bicolor]
gene_SORBI_3004G009400	-2.57052	down	--	high-affinity nitrate transporter 2.1 [Sorghum bicolor]	gene_SORBI_3004G009400	-2.57052	down	--	high-affinity nitrate transporter 2.1 [Sorghum bicolor]	gene_SORBI_3004G009400	-2.57052	down	--	high-affinity nitrate transporter 2.1 [Sorghum bicolor]	gene_SORBI_3004G009400	-2.57052	down	--	high-affinity nitrate transporter 2.1 [Sorghum bicolor]
gene_SORBI_3003G193000	-2.57109	down	General function prediction only	leucine-rich repeat receptor protein kinase EMS1 [Sorghum bicolor]	gene_SORBI_3003G193000	-2.57109	down	General function prediction only	leucine-rich repeat receptor protein kinase EMS1 [Sorghum bicolor]	gene_SORBI_3003G193000	-2.57109	down	General function prediction only	leucine-rich repeat receptor protein kinase EMS1 [Sorghum bicolor]	gene_SORBI_3003G193000	-2.57109	down	General function prediction only	leucine-rich repeat receptor protein kinase EMS1 [Sorghum bicolor]
gene_SORBI_3008G084800	-2.59999	down	General function prediction only	protein ZINC INDUCED FACILITATOR-LIKE 1 [Sorghum bicolor]	gene_SORBI_3008G084800	-2.59999	down	General function prediction only	protein ZINC INDUCED FACILITATOR-LIKE 1 [Sorghum bicolor]	gene_SORBI_3008G084800	-2.59999	down	General function prediction only	protein ZINC INDUCED FACILITATOR-LIKE 1 [Sorghum bicolor]	gene_SORBI_3008G084800	-2.59999	down	General function prediction only	protein ZINC INDUCED FACILITATOR-LIKE 1 [Sorghum bicolor]
gene_SORBI_3002G041200	-2.6076	down	Amino acid transport and metabolism	nicotianamine aminotransferase A-like [Sorghum bicolor]	gene_SORBI_3002G041200	-2.6076	down	Amino acid transport and metabolism	nicotianamine aminotransferase A-like [Sorghum bicolor]	gene_SORBI_3002G041200	-2.6076	down	Amino acid transport and metabolism	nicotianamine aminotransferase A-like [Sorghum bicolor]	gene_SORBI_3002G041200	-2.6076	down	Amino acid transport and metabolism	nicotianamine aminotransferase A-like [Sorghum bicolor]
gene_SORBI_3002G416600	-2.63482	down	--	peroxidase 2 [Sorghum bicolor]	gene_SORBI_3002G416600	-2.63482	down	--	peroxidase 2 [Sorghum bicolor]	gene_SORBI_3002G416600	-2.63482	down	--	peroxidase 2 [Sorghum bicolor]	gene_SORBI_3002G416600	-2.63482	down	--	peroxidase 2 [Sorghum bicolor]
gene_SORBI_3002G202700	-2.68228	down	--	WRKY transcription factor WRKY76 [Sorghum bicolor]	gene_SORBI_3002G202700	-2.68228	down	--	WRKY transcription factor WRKY76 [Sorghum bicolor]	gene_SORBI_3002G202700	-2.68228	down	--	WRKY transcription factor WRKY76 [Sorghum bicolor]	gene_SORBI_3002G202700	-2.68228	down	--	WRKY transcription factor WRKY76 [Sorghum bicolor]
gene_SORBI_3001G418400	-2.73426	down	--	hypothetical protein SORBI_3001G418400, partial [Sorghum bicolor]	gene_SORBI_3001G418400	-2.73426	down	--	hypothetical protein SORBI_3001G418400, partial [Sorghum bicolor]	gene_SORBI_3001G418400	-2.73426	down	--	hypothetical protein SORBI_3001G418400, partial [Sorghum bicolor]	gene_SORBI_3001G418400	-2.73426	down	--	hypothetical protein SORBI_3001G418400, partial [Sorghum bicolor]
NewGene_3589	-2.75353	down	General function prediction only	PH01B035L11.21 [Phyllostachys edulis]	NewGene_3589	-2.75353	down	General function prediction only	PH01B035L11.21 [Phyllostachys edulis]	NewGene_3589	-2.75353	down	General function prediction only	PH01B035L11.21 [Phyllostachys edulis]	NewGene_3589	-2.75353	down	General function prediction only	PH01B035L11.21 [Phyllostachys edulis]
gene_SORBI_3001G314300	-2.75527	down	Secondary metabolites biosynthesis, transport and catabolism;; General function prediction only	protein DOWNY MILDEW RESISTANCE 6 [Sorghum bicolor]	gene_SORBI_3001G314300	-2.75527	down	Secondary metabolites biosynthesis, transport and catabolism;; General function prediction only	protein DOWNY MILDEW RESISTANCE 6 [Sorghum bicolor]	gene_SORBI_3001G314300	-2.75527	down	Secondary metabolites biosynthesis, transport and catabolism;; General function prediction only	protein DOWNY MILDEW RESISTANCE 6 [Sorghum bicolor]	gene_SORBI_3001G314300	-2.75527	down	Secondary metabolites biosynthesis, transport and catabolism;; General function prediction only	protein DOWNY MILDEW RESISTANCE 6 [Sorghum bicolor]
gene_SORBI_3001G395900	-2.82243	down	--	hypothetical protein SORBI_3001G395900 [Sorghum bicolor]	gene_SORBI_3001G395900	-2.82243	down	--	hypothetical protein SORBI_3001G395900 [Sorghum bicolor]	gene_SORBI_3001G395900	-2.82243	down	--	hypothetical protein SORBI_3001G395900 [Sorghum bicolor]	gene_SORBI_3001G395900	-2.82243	down	--	hypothetical protein SORBI_3001G395900 [Sorghum bicolor]
gene_SORBI_3002G323600	-2.8475	down	--	GDSL esterase/lipase At4g10955 [Sorghum bicolor]	gene_SORBI_3002G323600	-2.8475	down	--	GDSL esterase/lipase At4g10955 [Sorghum bicolor]	gene_SORBI_3002G323600	-2.8475	down	--	GDSL esterase/lipase At4g10955 [Sorghum bicolor]	gene_SORBI_3002G323600	-2.8475	down	--	GDSL esterase/lipase At4g10955 [Sorghum bicolor]
gene_SORBI_3008G109300	-2.88227	down	Secondary metabolites biosynthesis, transport and catabolism;; General function prediction only	2'-deoxymugineic-acid 2'-dioxygenase-like [Sorghum bicolor]	gene_SORBI_3008G109300	-2.88227	down	Secondary metabolites biosynthesis, transport and catabolism;; General function prediction only	2'-deoxymugineic-acid 2'-dioxygenase-like [Sorghum bicolor]	gene_SORBI_3008G109300	-2.88227	down	Secondary metabolites biosynthesis, transport and catabolism;; General function prediction only	2'-deoxymugineic-acid 2'-dioxygenase-like [Sorghum bicolor]	gene_SORBI_3008G109300	-2.88227	down	Secondary metabolites biosynthesis, transport and catabolism;; General function prediction only	2'-deoxymugineic-acid 2'-dioxygenase-like [Sorghum bicolor]
gene_SORBI_3004G299500	-2.91599	down	--	iron-phytosiderophore transporter yellow stripe 1 isoform X1 [Sorghum bicolor]	gene_SORBI_3004G299500	-2.91599	down	--	iron-phytosiderophore transporter yellow stripe 1 isoform X1 [Sorghum bicolor]	gene_SORBI_3004G299500	-2.91599	down	--	iron-phytosiderophore transporter yellow stripe 1 isoform X1 [Sorghum bicolor]	gene_SORBI_3004G299500	-2.91599	down	--	iron-phytosiderophore transporter yellow stripe 1 isoform X1 [Sorghum bicolor]
gene_SORBI_3001G418200	-2.93123	down	--	cysteine-rich repeat secretory protein 55 [Sorghum bicolor]	gene_SORBI_3001G418200	-2.93123	down	--	cysteine-rich repeat secretory protein 55 [Sorghum bicolor]	gene_SORBI_3001G418200	-2.93123	down	--	cysteine-rich repeat secretory protein 55 [Sorghum bicolor]	gene_SORBI_3001G418200	-2.93123	down	--	cysteine-rich repeat secretory protein 55 [Sorghum bicolor]
gene_SORBI_3004G302500	-2.94134	down	--	thylakoid lumenal protein TL20.3, chloroplastic [Sorghum bicolor]	gene_SORBI_3004G302500	-2.94134	down	--	thylakoid lumenal protein TL20.3, chloroplastic [Sorghum bicolor]	gene_SORBI_3004G302500	-2.94134	down	--	thylakoid lumenal protein TL20.3, chloroplastic [Sorghum bicolor]	gene_SORBI_3004G302500	-2.94134	down	--	thylakoid lumenal protein TL20.3, chloroplastic [Sorghum bicolor]
gene_SORBI_3002G041100	-2.9523	down	Amino acid transport and metabolism	hypothetical protein SORBI_3002G041100 [Sorghum bicolor]	gene_SORBI_3002G041100	-2.9523	down	Amino acid transport and metabolism	hypothetical protein SORBI_3002G041100 [Sorghum bicolor]	gene_SORBI_3002G041100	-2.9523	down	Amino acid transport and metabolism	hypothetical protein SORBI_3002G041100 [Sorghum bicolor]	gene_SORBI_3002G041100	-2.9523	down	Amino acid transport and metabolism	hypothetical protein SORBI_3002G041100 [Sorghum bicolor]
gene_SORBI_3004G009500	-2.95836	down	--	high-affinity nitrate transporter 2.1 [Sorghum bicolor]	gene_SORBI_3004G009500	-2.95836	down	--	high-affinity nitrate transporter 2.1 [Sorghum bicolor]	gene_SORBI_3004G009500	-2.95836	down	--	high-affinity nitrate transporter 2.1 [Sorghum bicolor]	gene_SORBI_3004G009500	-2.95836	down	--	high-affinity nitrate transporter 2.1 [Sorghum bicolor]
gene_SORBI_3004G220600	-3.01356	down	Secondary metabolites biosynthesis, transport and catabolism	phenylalanine ammonia-lyase [Sorghum bicolor]	gene_SORBI_3004G220600	-3.01356	down	Secondary metabolites biosynthesis, transport and catabolism	phenylalanine ammonia-lyase [Sorghum bicolor]	gene_SORBI_3004G220600	-3.01356	down	Secondary metabolites biosynthesis, transport and catabolism	phenylalanine ammonia-lyase [Sorghum bicolor]	gene_SORBI_3004G220600	-3.01356	down	Secondary metabolites biosynthesis, transport and catabolism	phenylalanine ammonia-lyase [Sorghum bicolor]
gene_SORBI_3005G186100	-3.06995	down	Lipid transport and metabolism	patatin-like protein 1 [Sorghum bicolor]	gene_SORBI_3005G186100	-3.06995	down	Lipid transport and metabolism	patatin-like protein 1 [Sorghum bicolor]	gene_SORBI_3005G186100	-3.06995	down	Lipid transport and metabolism	patatin-like protein 1 [Sorghum bicolor]	gene_SORBI_3005G186100	-3.06995	down	Lipid transport and metabolism	patatin-like protein 1 [Sorghum bicolor]
gene_SORBI_3002G216500	-3.11521	down	Secondary metabolites biosynthesis, transport and catabolism	cytochrome P450 71A1 [Sorghum bicolor]	gene_SORBI_3002G216500	-3.11521	down	Secondary metabolites biosynthesis, transport and catabolism	cytochrome P450 71A1 [Sorghum bicolor]	gene_SORBI_3002G216500	-3.11521	down	Secondary metabolites biosynthesis, transport and catabolism	cytochrome P450 71A1 [Sorghum bicolor]	gene_SORBI_3002G216500	-3.11521	down	Secondary metabolites biosynthesis, transport and catabolism	cytochrome P450 71A1 [Sorghum bicolor]
gene_SORBI_3004G229800	-3.11819	down	Carbohydrate transport and metabolism;; Energy production and conversion	7-deoxyloganetin glucosyltransferase [Sorghum bicolor]	gene_SORBI_3004G229800	-3.11819	down	Carbohydrate transport and metabolism;; Energy production and conversion	7-deoxyloganetin glucosyltransferase [Sorghum bicolor]	gene_SORBI_3004G229800	-3.11819	down	Carbohydrate transport and metabolism;; Energy production and conversion	7-deoxyloganetin glucosyltransferase [Sorghum bicolor]	gene_SORBI_3004G229800	-3.11819	down	Carbohydrate transport and metabolism;; Energy production and conversion	7-deoxyloganetin glucosyltransferase [Sorghum bicolor]
gene_SORBI_3007G107600	-3.17705	down	--	protein SAR DEFICIENT 1 [Sorghum bicolor]	gene_SORBI_3007G107600	-3.17705	down	--	protein SAR DEFICIENT 1 [Sorghum bicolor]	gene_SORBI_3007G107600	-3.17705	down	--	protein SAR DEFICIENT 1 [Sorghum bicolor]	gene_SORBI_3007G107600	-3.17705	down	--	protein SAR DEFICIENT 1 [Sorghum bicolor]
gene_SORBI_3008G109400	-3.21474	down	Secondary metabolites biosynthesis, transport and catabolism;; General function prediction only	2'-deoxymugineic-acid 2'-dioxygenase [Sorghum bicolor]	gene_SORBI_3008G109400	-3.21474	down	Secondary metabolites biosynthesis, transport and catabolism;; General function prediction only	2'-deoxymugineic-acid 2'-dioxygenase [Sorghum bicolor]	gene_SORBI_3008G109400	-3.21474	down	Secondary metabolites biosynthesis, transport and catabolism;; General function prediction only	2'-deoxymugineic-acid 2'-dioxygenase [Sorghum bicolor]	gene_SORBI_3008G109400	-3.21474	down	Secondary metabolites biosynthesis, transport and catabolism;; General function prediction only	2'-deoxymugineic-acid 2'-dioxygenase [Sorghum bicolor]
gene_SORBI_3002G073600	-3.23545	down	General function prediction only	sugar transport protein 8 [Sorghum bicolor]	gene_SORBI_3002G073600	-3.23545	down	General function prediction only	sugar transport protein 8 [Sorghum bicolor]	gene_SORBI_3002G073600	-3.23545	down	General function prediction only	sugar transport protein 8 [Sorghum bicolor]	gene_SORBI_3002G073600	-3.23545	down	General function prediction only	sugar transport protein 8 [Sorghum bicolor]
gene_SORBI_3002G229650	-3.24011	down	--	hypothetical protein SORBI_3008G187632 [Sorghum bicolor]	gene_SORBI_3002G229650	-3.24011	down	--	hypothetical protein SORBI_3008G187632 [Sorghum bicolor]	gene_SORBI_3002G229650	-3.24011	down	--	hypothetical protein SORBI_3008G187632 [Sorghum bicolor]	gene_SORBI_3002G229650	-3.24011	down	--	hypothetical protein SORBI_3008G187632 [Sorghum bicolor]
gene_SORBI_3001G216500	-3.39454	down	Intracellular trafficking, secretion, and vesicular transport;; Cytoskeleton	flotillin-like protein 1 [Sorghum bicolor]	gene_SORBI_3001G216500	-3.39454	down	Intracellular trafficking, secretion, and vesicular transport;; Cytoskeleton	flotillin-like protein 1 [Sorghum bicolor]	gene_SORBI_3001G216500	-3.39454	down	Intracellular trafficking, secretion, and vesicular transport;; Cytoskeleton	flotillin-like protein 1 [Sorghum bicolor]	gene_SORBI_3001G216500	-3.39454	down	Intracellular trafficking, secretion, and vesicular transport;; Cytoskeleton	flotillin-like protein 1 [Sorghum bicolor]
gene_SORBI_3001G318600	-3.57956	down	Posttranslational modification, protein turnover, chaperones	probable glutathione S-transferase GSTU6 [Sorghum bicolor]	gene_SORBI_3001G318600	-3.57956	down	Posttranslational modification, protein turnover, chaperones	probable glutathione S-transferase GSTU6 [Sorghum bicolor]	gene_SORBI_3001G318600	-3.57956	down	Posttranslational modification, protein turnover, chaperones	probable glutathione S-transferase GSTU6 [Sorghum bicolor]	gene_SORBI_3001G318600	-3.57956	down	Posttranslational modification, protein turnover, chaperones	probable glutathione S-transferase GSTU6 [Sorghum bicolor]
gene_SORBI_3002G023200	-3.58009	down	Function unknown	pathogenesis-related protein PRB1-3 [Sorghum bicolor]	gene_SORBI_3002G023200	-3.58009	down	Function unknown	pathogenesis-related protein PRB1-3 [Sorghum bicolor]	gene_SORBI_3002G023200	-3.58009	down	Function unknown	pathogenesis-related protein PRB1-3 [Sorghum bicolor]	gene_SORBI_3002G023200	-3.58009	down	Function unknown	pathogenesis-related protein PRB1-3 [Sorghum bicolor]
gene_SORBI_3001G119100	-3.67264	down	--	basic blue protein [Sorghum bicolor]	gene_SORBI_3001G119100	-3.67264	down	--	basic blue protein [Sorghum bicolor]	gene_SORBI_3001G119100	-3.67264	down	--	basic blue protein [Sorghum bicolor]	gene_SORBI_3001G119100	-3.67264	down	--	basic blue protein [Sorghum bicolor]
gene_SORBI_3006G243600	-3.67584	down	--	peroxidase P7 [Sorghum bicolor]	gene_SORBI_3006G243600	-3.67584	down	--	peroxidase P7 [Sorghum bicolor]	gene_SORBI_3006G243600	-3.67584	down	--	peroxidase P7 [Sorghum bicolor]	gene_SORBI_3006G243600	-3.67584	down	--	peroxidase P7 [Sorghum bicolor]
gene_SORBI_3002G251000	-3.69334	down	--	uncharacterized protein LOC8055883 [Sorghum bicolor]	gene_SORBI_3002G251000	-3.69334	down	--	uncharacterized protein LOC8055883 [Sorghum bicolor]	gene_SORBI_3002G251000	-3.69334	down	--	uncharacterized protein LOC8055883 [Sorghum bicolor]	gene_SORBI_3002G251000	-3.69334	down	--	uncharacterized protein LOC8055883 [Sorghum bicolor]
gene_SORBI_3004G148200	-3.8158	down	--	putative germin-like protein 2-2 [Sorghum bicolor]	gene_SORBI_3004G148200	-3.8158	down	--	putative germin-like protein 2-2 [Sorghum bicolor]	gene_SORBI_3004G148200	-3.8158	down	--	putative germin-like protein 2-2 [Sorghum bicolor]	gene_SORBI_3004G148200	-3.8158	down	--	putative germin-like protein 2-2 [Sorghum bicolor]
gene_SORBI_3001G134900	-3.83339	down	Carbohydrate transport and metabolism;; Cell wall/membrane/envelope biogenesis;; Extracellular structures	glycosyltransferase family protein 64 protein C5 [Sorghum bicolor]	gene_SORBI_3001G134900	-3.83339	down	Carbohydrate transport and metabolism;; Cell wall/membrane/envelope biogenesis;; Extracellular structures	glycosyltransferase family protein 64 protein C5 [Sorghum bicolor]	gene_SORBI_3001G134900	-3.83339	down	Carbohydrate transport and metabolism;; Cell wall/membrane/envelope biogenesis;; Extracellular structures	glycosyltransferase family protein 64 protein C5 [Sorghum bicolor]	gene_SORBI_3001G134900	-3.83339	down	Carbohydrate transport and metabolism;; Cell wall/membrane/envelope biogenesis;; Extracellular structures	glycosyltransferase family protein 64 protein C5 [Sorghum bicolor]
gene_SORBI_3002G416800	-4.53056	down	--	hypothetical protein SORBI_3002G416800 [Sorghum bicolor]	gene_SORBI_3002G416800	-4.53056	down	--	hypothetical protein SORBI_3002G416800 [Sorghum bicolor]	gene_SORBI_3002G416800	-4.53056	down	--	hypothetical protein SORBI_3002G416800 [Sorghum bicolor]	gene_SORBI_3002G416800	-4.53056	down	--	hypothetical protein SORBI_3002G416800 [Sorghum bicolor]
gene_SORBI_3001G329600	-4.73225	down	--	putative protein TPRXL [Sorghum bicolor]	gene_SORBI_3001G329600	-4.73225	down	--	putative protein TPRXL [Sorghum bicolor]	gene_SORBI_3001G329600	-4.73225	down	--	putative protein TPRXL [Sorghum bicolor]	gene_SORBI_3001G329600	-4.73225	down	--	putative protein TPRXL [Sorghum bicolor]
gene_SORBI_3007G177400	-4.87152	down	--	F-box protein At5g49610 [Sorghum bicolor]	gene_SORBI_3007G177400	-4.87152	down	--	F-box protein At5g49610 [Sorghum bicolor]	gene_SORBI_3007G177400	-4.87152	down	--	F-box protein At5g49610 [Sorghum bicolor]	gene_SORBI_3007G177400	-4.87152	down	--	F-box protein At5g49610 [Sorghum bicolor]
gene_SORBI_3008G120000	-6.44189	down	--	hypothetical protein SORBI_3008G120000 [Sorghum bicolor]	gene_SORBI_3008G120000	-6.44189	down	--	hypothetical protein SORBI_3008G120000 [Sorghum bicolor]	gene_SORBI_3008G120000	-6.44189	down	--	hypothetical protein SORBI_3008G120000 [Sorghum bicolor]	gene_SORBI_3008G120000	-6.44189	down	--	hypothetical protein SORBI_3008G120000 [Sorghum bicolor]
gene_SORBI_3008G127250	-6.58332	down	--	hypothetical protein SORBI_3008G127250 [Sorghum bicolor]	gene_SORBI_3008G127250	-6.58332	down	--	hypothetical protein SORBI_3008G127250 [Sorghum bicolor]	gene_SORBI_3008G127250	-6.58332	down	--	hypothetical protein SORBI_3008G127250 [Sorghum bicolor]	gene_SORBI_3008G127250	-6.58332	down	--	hypothetical protein SORBI_3008G127250 [Sorghum bicolor]
gene_SORBI_3010G214500	-6.96903	down	--	hypothetical protein SORBI_3010G214500 [Sorghum bicolor]	gene_SORBI_3010G214500	-6.96903	down	--	hypothetical protein SORBI_3010G214500 [Sorghum bicolor]	gene_SORBI_3010G214500	-6.96903	down	--	hypothetical protein SORBI_3010G214500 [Sorghum bicolor]	gene_SORBI_3010G214500	-6.96903	down	--	hypothetical protein SORBI_3010G214500 [Sorghum bicolor]
gene_SORBI_3006G192332	-10.5616	down	--	hypothetical protein SORBI_3006G192332 [Sorghum bicolor]	gene_SORBI_3006G192332	-10.5616	down	--	hypothetical protein SORBI_3006G192332 [Sorghum bicolor]	gene_SORBI_3006G192332	-10.5616	down	--	hypothetical protein SORBI_3006G192332 [Sorghum bicolor]	gene_SORBI_3006G192332	-10.5616	down	--	hypothetical protein SORBI_3006G192332 [Sorghum bicolor]
gene_SORBI_3001G287201	-12.4627	down	--	hypothetical protein SORBI_3001G287201 [Sorghum bicolor]	gene_SORBI_3001G287201	-12.4627	down	--	hypothetical protein SORBI_3001G287201 [Sorghum bicolor]	gene_SORBI_3001G287201	-12.4627	down	--	hypothetical protein SORBI_3001G287201 [Sorghum bicolor]	gene_SORBI_3001G287201	-12.4627	down	--	hypothetical protein SORBI_3001G287201 [Sorghum bicolor]

## Sheet: Table S2B
Table S2B. Detailed information of 321 differentially expressed genes between Control and D2‑MT.
#ID	log2FC	regulated	KOG_class_annotation	NR_annotation	#ID	log2FC	regulated	KOG_class_annotation	NR_annotation	#ID	log2FC	regulated	KOG_class_annotation	NR_annotation	#ID	log2FC	regulated	Function	NR_annotation
gene_SORBI_3006G103300	2.00332	up	--	hypothetical protein SORBI_3006G103300 [Sorghum bicolor]	gene_SORBI_3006G103300	2.00332	up	--	hypothetical protein SORBI_3006G103300 [Sorghum bicolor]	gene_SORBI_3006G103300	2.00332	up	--	hypothetical protein SORBI_3006G103300 [Sorghum bicolor]	gene_SORBI_3006G103300	2.00332	up	--	hypothetical protein SORBI_3006G103300 [Sorghum bicolor]
gene_SORBI_3001G311000	2.02004	up	--	expansin-like A2 [Sorghum bicolor]	gene_SORBI_3001G311000	2.02004	up	--	expansin-like A2 [Sorghum bicolor]	gene_SORBI_3001G311000	2.02004	up	--	expansin-like A2 [Sorghum bicolor]	gene_SORBI_3001G311000	2.02004	up	--	expansin-like A2 [Sorghum bicolor]
gene_SORBI_3001G446850	2.02211	up	--	hypothetical protein SORBI_3001G446850 [Sorghum bicolor]	gene_SORBI_3001G446850	2.02211	up	--	hypothetical protein SORBI_3001G446850 [Sorghum bicolor]	gene_SORBI_3001G446850	2.02211	up	--	hypothetical protein SORBI_3001G446850 [Sorghum bicolor]	gene_SORBI_3001G446850	2.02211	up	--	hypothetical protein SORBI_3001G446850 [Sorghum bicolor]
gene_SORBI_3001G236400	2.02844	up	Carbohydrate transport and metabolism;; Energy production and conversion	UDP-glycosyltransferase 86A1 [Sorghum bicolor]	gene_SORBI_3001G236400	2.02844	up	Carbohydrate transport and metabolism;; Energy production and conversion	UDP-glycosyltransferase 86A1 [Sorghum bicolor]	gene_SORBI_3001G236400	2.02844	up	Carbohydrate transport and metabolism;; Energy production and conversion	UDP-glycosyltransferase 86A1 [Sorghum bicolor]	gene_SORBI_3001G236400	2.02844	up	Carbohydrate transport and metabolism;; Energy production and conversion	UDP-glycosyltransferase 86A1 [Sorghum bicolor]
gene_SORBI_3003G406850	2.02943	up	--	hypothetical protein SORBI_3003G406850 [Sorghum bicolor]	gene_SORBI_3003G406850	2.02943	up	--	hypothetical protein SORBI_3003G406850 [Sorghum bicolor]	gene_SORBI_3003G406850	2.02943	up	--	hypothetical protein SORBI_3003G406850 [Sorghum bicolor]	gene_SORBI_3003G406850	2.02943	up	--	hypothetical protein SORBI_3003G406850 [Sorghum bicolor]
gene_SORBI_3006G153100	2.04064	up	Carbohydrate transport and metabolism;; Energy production and conversion	UDP-glycosyltransferase 82A1 isoform X1 [Sorghum bicolor]	gene_SORBI_3006G153100	2.04064	up	Carbohydrate transport and metabolism;; Energy production and conversion	UDP-glycosyltransferase 82A1 isoform X1 [Sorghum bicolor]	gene_SORBI_3006G153100	2.04064	up	Carbohydrate transport and metabolism;; Energy production and conversion	UDP-glycosyltransferase 82A1 isoform X1 [Sorghum bicolor]	gene_SORBI_3006G153100	2.04064	up	Carbohydrate transport and metabolism;; Energy production and conversion	UDP-glycosyltransferase 82A1 isoform X1 [Sorghum bicolor]
gene_SORBI_3001G267701	2.04218	up	--	hypothetical protein SORBI_3001G267701 [Sorghum bicolor]	gene_SORBI_3001G267701	2.04218	up	--	hypothetical protein SORBI_3001G267701 [Sorghum bicolor]	gene_SORBI_3001G267701	2.04218	up	--	hypothetical protein SORBI_3001G267701 [Sorghum bicolor]	gene_SORBI_3001G267701	2.04218	up	--	hypothetical protein SORBI_3001G267701 [Sorghum bicolor]
gene_SORBI_3001G144400	2.04402	up	--	uncharacterized protein LOC8057189 [Sorghum bicolor]	gene_SORBI_3001G144400	2.04402	up	--	uncharacterized protein LOC8057189 [Sorghum bicolor]	gene_SORBI_3001G144400	2.04402	up	--	uncharacterized protein LOC8057189 [Sorghum bicolor]	gene_SORBI_3001G144400	2.04402	up	--	uncharacterized protein LOC8057189 [Sorghum bicolor]
gene_SORBI_3010G239300	2.04559	up	Posttranslational modification, protein turnover, chaperones	ervatamin-B [Sorghum bicolor]	gene_SORBI_3010G239300	2.04559	up	Posttranslational modification, protein turnover, chaperones	ervatamin-B [Sorghum bicolor]	gene_SORBI_3010G239300	2.04559	up	Posttranslational modification, protein turnover, chaperones	ervatamin-B [Sorghum bicolor]	gene_SORBI_3010G239300	2.04559	up	Posttranslational modification, protein turnover, chaperones	ervatamin-B [Sorghum bicolor]
gene_SORBI_3005G055150	2.05648	up	--	hypothetical protein SORBI_3005G055150 [Sorghum bicolor]	gene_SORBI_3005G055150	2.05648	up	--	hypothetical protein SORBI_3005G055150 [Sorghum bicolor]	gene_SORBI_3005G055150	2.05648	up	--	hypothetical protein SORBI_3005G055150 [Sorghum bicolor]	gene_SORBI_3005G055150	2.05648	up	--	hypothetical protein SORBI_3005G055150 [Sorghum bicolor]
gene_SORBI_3009G199401	2.0592	up	--	hypothetical protein SORBI_3009G199401 [Sorghum bicolor]	gene_SORBI_3009G199401	2.0592	up	--	hypothetical protein SORBI_3009G199401 [Sorghum bicolor]	gene_SORBI_3009G199401	2.0592	up	--	hypothetical protein SORBI_3009G199401 [Sorghum bicolor]	gene_SORBI_3009G199401	2.0592	up	--	hypothetical protein SORBI_3009G199401 [Sorghum bicolor]
gene_SORBI_3008G127300	2.08433	up	--	hypothetical protein SORBI_3008G127300 [Sorghum bicolor]	gene_SORBI_3008G127300	2.08433	up	--	hypothetical protein SORBI_3008G127300 [Sorghum bicolor]	gene_SORBI_3008G127300	2.08433	up	--	hypothetical protein SORBI_3008G127300 [Sorghum bicolor]	gene_SORBI_3008G127300	2.08433	up	--	hypothetical protein SORBI_3008G127300 [Sorghum bicolor]
gene_SORBI_3008G004800	2.08913	up	Inorganic ion transport and metabolism	ferritin-1, chloroplastic [Sorghum bicolor]	gene_SORBI_3008G004800	2.08913	up	Inorganic ion transport and metabolism	ferritin-1, chloroplastic [Sorghum bicolor]	gene_SORBI_3008G004800	2.08913	up	Inorganic ion transport and metabolism	ferritin-1, chloroplastic [Sorghum bicolor]	gene_SORBI_3008G004800	2.08913	up	Inorganic ion transport and metabolism	ferritin-1, chloroplastic [Sorghum bicolor]
NewGene_685	2.08929	up	--	putative Fourf gag/pol protein [Zea mays]	NewGene_685	2.08929	up	--	putative Fourf gag/pol protein [Zea mays]	NewGene_685	2.08929	up	--	putative Fourf gag/pol protein [Zea mays]	NewGene_685	2.08929	up	--	putative Fourf gag/pol protein [Zea mays]
gene_SORBI_3006G235500	2.1	up	--	shikimate kinase 3, chloroplastic [Sorghum bicolor]	gene_SORBI_3006G235500	2.1	up	--	shikimate kinase 3, chloroplastic [Sorghum bicolor]	gene_SORBI_3006G235500	2.1	up	--	shikimate kinase 3, chloroplastic [Sorghum bicolor]	gene_SORBI_3006G235500	2.1	up	--	shikimate kinase 3, chloroplastic [Sorghum bicolor]
gene_SORBI_3010G239400	2.11322	up	Posttranslational modification, protein turnover, chaperones	ervatamin-B [Sorghum bicolor]	gene_SORBI_3010G239400	2.11322	up	Posttranslational modification, protein turnover, chaperones	ervatamin-B [Sorghum bicolor]	gene_SORBI_3010G239400	2.11322	up	Posttranslational modification, protein turnover, chaperones	ervatamin-B [Sorghum bicolor]	gene_SORBI_3010G239400	2.11322	up	Posttranslational modification, protein turnover, chaperones	ervatamin-B [Sorghum bicolor]
gene_SORBI_3002G113400	2.12402	up	--	uncharacterized protein LOC8057912 [Sorghum bicolor]	gene_SORBI_3002G113400	2.12402	up	--	uncharacterized protein LOC8057912 [Sorghum bicolor]	gene_SORBI_3002G113400	2.12402	up	--	uncharacterized protein LOC8057912 [Sorghum bicolor]	gene_SORBI_3002G113400	2.12402	up	--	uncharacterized protein LOC8057912 [Sorghum bicolor]
gene_SORBI_3002G322900	2.12446	up	--	WAT1-related protein At5g64700 [Sorghum bicolor]	gene_SORBI_3002G322900	2.12446	up	--	WAT1-related protein At5g64700 [Sorghum bicolor]	gene_SORBI_3002G322900	2.12446	up	--	WAT1-related protein At5g64700 [Sorghum bicolor]	gene_SORBI_3002G322900	2.12446	up	--	WAT1-related protein At5g64700 [Sorghum bicolor]
gene_SORBI_3010G247300	2.13464	up	Posttranslational modification, protein turnover, chaperones	hypothetical protein SORBI_3010G247300 [Sorghum bicolor]	gene_SORBI_3010G247300	2.13464	up	Posttranslational modification, protein turnover, chaperones	hypothetical protein SORBI_3010G247300 [Sorghum bicolor]	gene_SORBI_3010G247300	2.13464	up	Posttranslational modification, protein turnover, chaperones	hypothetical protein SORBI_3010G247300 [Sorghum bicolor]	gene_SORBI_3010G247300	2.13464	up	Posttranslational modification, protein turnover, chaperones	hypothetical protein SORBI_3010G247300 [Sorghum bicolor]
gene_SORBI_3006G276300	2.13576	up	Function unknown	vacuolar iron transporter homolog 5 [Sorghum bicolor]	gene_SORBI_3006G276300	2.13576	up	Function unknown	vacuolar iron transporter homolog 5 [Sorghum bicolor]	gene_SORBI_3006G276300	2.13576	up	Function unknown	vacuolar iron transporter homolog 5 [Sorghum bicolor]	gene_SORBI_3006G276300	2.13576	up	Function unknown	vacuolar iron transporter homolog 5 [Sorghum bicolor]
gene_SORBI_3008G058600	2.15247	up	--	hypothetical protein SORBI_3008G058600 [Sorghum bicolor]	gene_SORBI_3008G058600	2.15247	up	--	hypothetical protein SORBI_3008G058600 [Sorghum bicolor]	gene_SORBI_3008G058600	2.15247	up	--	hypothetical protein SORBI_3008G058600 [Sorghum bicolor]	gene_SORBI_3008G058600	2.15247	up	--	hypothetical protein SORBI_3008G058600 [Sorghum bicolor]
gene_SORBI_3004G320401	2.1544	up	--	hypothetical protein SORBI_3004G320401 [Sorghum bicolor]	gene_SORBI_3004G320401	2.1544	up	--	hypothetical protein SORBI_3004G320401 [Sorghum bicolor]	gene_SORBI_3004G320401	2.1544	up	--	hypothetical protein SORBI_3004G320401 [Sorghum bicolor]	gene_SORBI_3004G320401	2.1544	up	--	hypothetical protein SORBI_3004G320401 [Sorghum bicolor]
gene_SORBI_3006G070564	2.15931	up	Carbohydrate transport and metabolism	beta-fructofuranosidase, insoluble isoenzyme 2 [Sorghum bicolor]	gene_SORBI_3006G070564	2.15931	up	Carbohydrate transport and metabolism	beta-fructofuranosidase, insoluble isoenzyme 2 [Sorghum bicolor]	gene_SORBI_3006G070564	2.15931	up	Carbohydrate transport and metabolism	beta-fructofuranosidase, insoluble isoenzyme 2 [Sorghum bicolor]	gene_SORBI_3006G070564	2.15931	up	Carbohydrate transport and metabolism	beta-fructofuranosidase, insoluble isoenzyme 2 [Sorghum bicolor]
gene_SORBI_3006G190800	2.16688	up	--	hypothetical protein SORBI_3006G190800 [Sorghum bicolor]	gene_SORBI_3006G190800	2.16688	up	--	hypothetical protein SORBI_3006G190800 [Sorghum bicolor]	gene_SORBI_3006G190800	2.16688	up	--	hypothetical protein SORBI_3006G190800 [Sorghum bicolor]	gene_SORBI_3006G190800	2.16688	up	--	hypothetical protein SORBI_3006G190800 [Sorghum bicolor]
gene_SORBI_3004G085500	2.16749	up	General function prediction only	F-box/kelch-repeat protein At1g55270 [Sorghum bicolor]	gene_SORBI_3004G085500	2.16749	up	General function prediction only	F-box/kelch-repeat protein At1g55270 [Sorghum bicolor]	gene_SORBI_3004G085500	2.16749	up	General function prediction only	F-box/kelch-repeat protein At1g55270 [Sorghum bicolor]	gene_SORBI_3004G085500	2.16749	up	General function prediction only	F-box/kelch-repeat protein At1g55270 [Sorghum bicolor]
gene_SORBI_3006G155800	2.17678	up	Cell cycle control, cell division, chromosome partitioning;; Replication, recombination and repair	uncharacterized protein LOC8082868 [Sorghum bicolor]	gene_SORBI_3006G155800	2.17678	up	Cell cycle control, cell division, chromosome partitioning;; Replication, recombination and repair	uncharacterized protein LOC8082868 [Sorghum bicolor]	gene_SORBI_3006G155800	2.17678	up	Cell cycle control, cell division, chromosome partitioning;; Replication, recombination and repair	uncharacterized protein LOC8082868 [Sorghum bicolor]	gene_SORBI_3006G155800	2.17678	up	Cell cycle control, cell division, chromosome partitioning;; Replication, recombination and repair	uncharacterized protein LOC8082868 [Sorghum bicolor]
gene_SORBI_3008G135600	2.17748	up	--	osmotin-like protein [Sorghum bicolor]	gene_SORBI_3008G135600	2.17748	up	--	osmotin-like protein [Sorghum bicolor]	gene_SORBI_3008G135600	2.17748	up	--	osmotin-like protein [Sorghum bicolor]	gene_SORBI_3008G135600	2.17748	up	--	osmotin-like protein [Sorghum bicolor]
gene_SORBI_3010G104600	2.18609	up	--	hypothetical protein SORBI_3010G104600 [Sorghum bicolor]	gene_SORBI_3010G104600	2.18609	up	--	hypothetical protein SORBI_3010G104600 [Sorghum bicolor]	gene_SORBI_3010G104600	2.18609	up	--	hypothetical protein SORBI_3010G104600 [Sorghum bicolor]	gene_SORBI_3010G104600	2.18609	up	--	hypothetical protein SORBI_3010G104600 [Sorghum bicolor]
gene_SORBI_3002G386000	2.20028	up	Posttranslational modification, protein turnover, chaperones	E3 ubiquitin-protein ligase RING1-like [Sorghum bicolor]	gene_SORBI_3002G386000	2.20028	up	Posttranslational modification, protein turnover, chaperones	E3 ubiquitin-protein ligase RING1-like [Sorghum bicolor]	gene_SORBI_3002G386000	2.20028	up	Posttranslational modification, protein turnover, chaperones	E3 ubiquitin-protein ligase RING1-like [Sorghum bicolor]	gene_SORBI_3002G386000	2.20028	up	Posttranslational modification, protein turnover, chaperones	E3 ubiquitin-protein ligase RING1-like [Sorghum bicolor]
gene_SORBI_3004G140000	2.21524	up	--	transcription factor bHLH35 isoform X1 [Sorghum bicolor]	gene_SORBI_3004G140000	2.21524	up	--	transcription factor bHLH35 isoform X1 [Sorghum bicolor]	gene_SORBI_3004G140000	2.21524	up	--	transcription factor bHLH35 isoform X1 [Sorghum bicolor]	gene_SORBI_3004G140000	2.21524	up	--	transcription factor bHLH35 isoform X1 [Sorghum bicolor]
gene_SORBI_3003G093100	2.21661	up	General function prediction only	uncharacterized protein LOC8079044 [Sorghum bicolor]	gene_SORBI_3003G093100	2.21661	up	General function prediction only	uncharacterized protein LOC8079044 [Sorghum bicolor]	gene_SORBI_3003G093100	2.21661	up	General function prediction only	uncharacterized protein LOC8079044 [Sorghum bicolor]	gene_SORBI_3003G093100	2.21661	up	General function prediction only	uncharacterized protein LOC8079044 [Sorghum bicolor]
gene_SORBI_3003G303000	2.2249	up	Nucleotide transport and metabolism	nucleobase-ascorbate transporter 2 [Sorghum bicolor]	gene_SORBI_3003G303000	2.2249	up	Nucleotide transport and metabolism	nucleobase-ascorbate transporter 2 [Sorghum bicolor]	gene_SORBI_3003G303000	2.2249	up	Nucleotide transport and metabolism	nucleobase-ascorbate transporter 2 [Sorghum bicolor]	gene_SORBI_3003G303000	2.2249	up	Nucleotide transport and metabolism	nucleobase-ascorbate transporter 2 [Sorghum bicolor]
gene_SORBI_3002G077500	2.23453	up	--	alpha-amylase inhibitor 5 [Sorghum bicolor]	gene_SORBI_3002G077500	2.23453	up	--	alpha-amylase inhibitor 5 [Sorghum bicolor]	gene_SORBI_3002G077500	2.23453	up	--	alpha-amylase inhibitor 5 [Sorghum bicolor]	gene_SORBI_3002G077500	2.23453	up	--	alpha-amylase inhibitor 5 [Sorghum bicolor]
gene_SORBI_3006G074300	2.24108	up	--	non-specific lipid transfer protein GPI-anchored 1 [Sorghum bicolor]	gene_SORBI_3006G074300	2.24108	up	--	non-specific lipid transfer protein GPI-anchored 1 [Sorghum bicolor]	gene_SORBI_3006G074300	2.24108	up	--	non-specific lipid transfer protein GPI-anchored 1 [Sorghum bicolor]	gene_SORBI_3006G074300	2.24108	up	--	non-specific lipid transfer protein GPI-anchored 1 [Sorghum bicolor]
gene_SORBI_3004G178800	2.25046	up	--	hypothetical protein SORBI_3004G178800 [Sorghum bicolor]	gene_SORBI_3004G178800	2.25046	up	--	hypothetical protein SORBI_3004G178800 [Sorghum bicolor]	gene_SORBI_3004G178800	2.25046	up	--	hypothetical protein SORBI_3004G178800 [Sorghum bicolor]	gene_SORBI_3004G178800	2.25046	up	--	hypothetical protein SORBI_3004G178800 [Sorghum bicolor]
gene_SORBI_3007G099700	2.25332	up	--	hypothetical protein SORBI_3007G099700 [Sorghum bicolor]	gene_SORBI_3007G099700	2.25332	up	--	hypothetical protein SORBI_3007G099700 [Sorghum bicolor]	gene_SORBI_3007G099700	2.25332	up	--	hypothetical protein SORBI_3007G099700 [Sorghum bicolor]	gene_SORBI_3007G099700	2.25332	up	--	hypothetical protein SORBI_3007G099700 [Sorghum bicolor]
gene_SORBI_3010G130400	2.25551	up	--	hypothetical protein SORBI_3010G130400 [Sorghum bicolor]	gene_SORBI_3010G130400	2.25551	up	--	hypothetical protein SORBI_3010G130400 [Sorghum bicolor]	gene_SORBI_3010G130400	2.25551	up	--	hypothetical protein SORBI_3010G130400 [Sorghum bicolor]	gene_SORBI_3010G130400	2.25551	up	--	hypothetical protein SORBI_3010G130400 [Sorghum bicolor]
gene_SORBI_3002G419500	2.28276	up	--	acid phosphatase 1 [Sorghum bicolor]	gene_SORBI_3002G419500	2.28276	up	--	acid phosphatase 1 [Sorghum bicolor]	gene_SORBI_3002G419500	2.28276	up	--	acid phosphatase 1 [Sorghum bicolor]	gene_SORBI_3002G419500	2.28276	up	--	acid phosphatase 1 [Sorghum bicolor]
gene_SORBI_3002G409250	2.28629	up	--	hypothetical protein SORBI_3002G409250 [Sorghum bicolor]	gene_SORBI_3002G409250	2.28629	up	--	hypothetical protein SORBI_3002G409250 [Sorghum bicolor]	gene_SORBI_3002G409250	2.28629	up	--	hypothetical protein SORBI_3002G409250 [Sorghum bicolor]	gene_SORBI_3002G409250	2.28629	up	--	hypothetical protein SORBI_3002G409250 [Sorghum bicolor]
gene_SORBI_3002G125600	2.29112	up	--	hypothetical protein SORBI_3002G125600 [Sorghum bicolor]	gene_SORBI_3002G125600	2.29112	up	--	hypothetical protein SORBI_3002G125600 [Sorghum bicolor]	gene_SORBI_3002G125600	2.29112	up	--	hypothetical protein SORBI_3002G125600 [Sorghum bicolor]	gene_SORBI_3002G125600	2.29112	up	--	hypothetical protein SORBI_3002G125600 [Sorghum bicolor]
gene_SORBI_3001G165801	2.30845	up	--	hypothetical protein SORBI_3001G165801 [Sorghum bicolor]	gene_SORBI_3001G165801	2.30845	up	--	hypothetical protein SORBI_3001G165801 [Sorghum bicolor]	gene_SORBI_3001G165801	2.30845	up	--	hypothetical protein SORBI_3001G165801 [Sorghum bicolor]	gene_SORBI_3001G165801	2.30845	up	--	hypothetical protein SORBI_3001G165801 [Sorghum bicolor]
gene_SORBI_3002G409200	2.31284	up	--	hypothetical protein SORBI_3002G409200 [Sorghum bicolor]	gene_SORBI_3002G409200	2.31284	up	--	hypothetical protein SORBI_3002G409200 [Sorghum bicolor]	gene_SORBI_3002G409200	2.31284	up	--	hypothetical protein SORBI_3002G409200 [Sorghum bicolor]	gene_SORBI_3002G409200	2.31284	up	--	hypothetical protein SORBI_3002G409200 [Sorghum bicolor]
gene_SORBI_3007G056900	2.31988	up	Transcription	DNA-directed RNA polymerases IV and V subunit 2 [Sorghum bicolor]	gene_SORBI_3007G056900	2.31988	up	Transcription	DNA-directed RNA polymerases IV and V subunit 2 [Sorghum bicolor]	gene_SORBI_3007G056900	2.31988	up	Transcription	DNA-directed RNA polymerases IV and V subunit 2 [Sorghum bicolor]	gene_SORBI_3007G056900	2.31988	up	Transcription	DNA-directed RNA polymerases IV and V subunit 2 [Sorghum bicolor]
gene_SORBI_3003G151100	2.35014	up	--	hypothetical protein SORBI_3003G151100 [Sorghum bicolor]	gene_SORBI_3003G151100	2.35014	up	--	hypothetical protein SORBI_3003G151100 [Sorghum bicolor]	gene_SORBI_3003G151100	2.35014	up	--	hypothetical protein SORBI_3003G151100 [Sorghum bicolor]	gene_SORBI_3003G151100	2.35014	up	--	hypothetical protein SORBI_3003G151100 [Sorghum bicolor]
gene_SORBI_3001G424300	2.35698	up	General function prediction only	tropinone reductase homolog At5g06060 [Sorghum bicolor]	gene_SORBI_3001G424300	2.35698	up	General function prediction only	tropinone reductase homolog At5g06060 [Sorghum bicolor]	gene_SORBI_3001G424300	2.35698	up	General function prediction only	tropinone reductase homolog At5g06060 [Sorghum bicolor]	gene_SORBI_3001G424300	2.35698	up	General function prediction only	tropinone reductase homolog At5g06060 [Sorghum bicolor]
gene_SORBI_3001G342800	2.37974	up	--	hypothetical protein SORBI_3001G342800 [Sorghum bicolor]	gene_SORBI_3001G342800	2.37974	up	--	hypothetical protein SORBI_3001G342800 [Sorghum bicolor]	gene_SORBI_3001G342800	2.37974	up	--	hypothetical protein SORBI_3001G342800 [Sorghum bicolor]	gene_SORBI_3001G342800	2.37974	up	--	hypothetical protein SORBI_3001G342800 [Sorghum bicolor]
gene_SORBI_3003G093300	2.3869	up	--	hypothetical protein SORBI_3003G093300 [Sorghum bicolor]	gene_SORBI_3003G093300	2.3869	up	--	hypothetical protein SORBI_3003G093300 [Sorghum bicolor]	gene_SORBI_3003G093300	2.3869	up	--	hypothetical protein SORBI_3003G093300 [Sorghum bicolor]	gene_SORBI_3003G093300	2.3869	up	--	hypothetical protein SORBI_3003G093300 [Sorghum bicolor]
gene_SORBI_3004G148900	2.42673	up	Posttranslational modification, protein turnover, chaperones	hypothetical protein SORBI_3004G148900 [Sorghum bicolor]	gene_SORBI_3004G148900	2.42673	up	Posttranslational modification, protein turnover, chaperones	hypothetical protein SORBI_3004G148900 [Sorghum bicolor]	gene_SORBI_3004G148900	2.42673	up	Posttranslational modification, protein turnover, chaperones	hypothetical protein SORBI_3004G148900 [Sorghum bicolor]	gene_SORBI_3004G148900	2.42673	up	Posttranslational modification, protein turnover, chaperones	hypothetical protein SORBI_3004G148900 [Sorghum bicolor]
gene_SORBI_3002G115700	2.4273	up	--	type III polyketide synthase B [Sorghum bicolor]	gene_SORBI_3002G115700	2.4273	up	--	type III polyketide synthase B [Sorghum bicolor]	gene_SORBI_3002G115700	2.4273	up	--	type III polyketide synthase B [Sorghum bicolor]	gene_SORBI_3002G115700	2.4273	up	--	type III polyketide synthase B [Sorghum bicolor]
gene_SORBI_3004G321000	2.42967	up	Posttranslational modification, protein turnover, chaperones	18.6 kDa class III heat shock protein [Sorghum bicolor]	gene_SORBI_3004G321000	2.42967	up	Posttranslational modification, protein turnover, chaperones	18.6 kDa class III heat shock protein [Sorghum bicolor]	gene_SORBI_3004G321000	2.42967	up	Posttranslational modification, protein turnover, chaperones	18.6 kDa class III heat shock protein [Sorghum bicolor]	gene_SORBI_3004G321000	2.42967	up	Posttranslational modification, protein turnover, chaperones	18.6 kDa class III heat shock protein [Sorghum bicolor]
gene_SORBI_3004G122500	2.44397	up	Cytoskeleton	dynein light chain LC6, flagellar outer arm [Sorghum bicolor]	gene_SORBI_3004G122500	2.44397	up	Cytoskeleton	dynein light chain LC6, flagellar outer arm [Sorghum bicolor]	gene_SORBI_3004G122500	2.44397	up	Cytoskeleton	dynein light chain LC6, flagellar outer arm [Sorghum bicolor]	gene_SORBI_3004G122500	2.44397	up	Cytoskeleton	dynein light chain LC6, flagellar outer arm [Sorghum bicolor]
gene_SORBI_3010G165950	2.45715	up	--	hypothetical protein SORBI_3010G165950 [Sorghum bicolor]	gene_SORBI_3010G165950	2.45715	up	--	hypothetical protein SORBI_3010G165950 [Sorghum bicolor]	gene_SORBI_3010G165950	2.45715	up	--	hypothetical protein SORBI_3010G165950 [Sorghum bicolor]	gene_SORBI_3010G165950	2.45715	up	--	hypothetical protein SORBI_3010G165950 [Sorghum bicolor]
gene_SORBI_3001G456500	2.45733	up	Replication, recombination and repair	replication protein A 70 kDa DNA-binding subunit B [Sorghum bicolor]	gene_SORBI_3001G456500	2.45733	up	Replication, recombination and repair	replication protein A 70 kDa DNA-binding subunit B [Sorghum bicolor]	gene_SORBI_3001G456500	2.45733	up	Replication, recombination and repair	replication protein A 70 kDa DNA-binding subunit B [Sorghum bicolor]	gene_SORBI_3001G456500	2.45733	up	Replication, recombination and repair	replication protein A 70 kDa DNA-binding subunit B [Sorghum bicolor]
gene_SORBI_3010G106300	2.45856	up	Nucleotide transport and metabolism	ribonucleoside-diphosphate reductase small chain [Sorghum bicolor]	gene_SORBI_3010G106300	2.45856	up	Nucleotide transport and metabolism	ribonucleoside-diphosphate reductase small chain [Sorghum bicolor]	gene_SORBI_3010G106300	2.45856	up	Nucleotide transport and metabolism	ribonucleoside-diphosphate reductase small chain [Sorghum bicolor]	gene_SORBI_3010G106300	2.45856	up	Nucleotide transport and metabolism	ribonucleoside-diphosphate reductase small chain [Sorghum bicolor]
gene_SORBI_3010G168100	2.47083	up	--	trinucleotide repeat-containing gene 18 protein [Sorghum bicolor]	gene_SORBI_3010G168100	2.47083	up	--	trinucleotide repeat-containing gene 18 protein [Sorghum bicolor]	gene_SORBI_3010G168100	2.47083	up	--	trinucleotide repeat-containing gene 18 protein [Sorghum bicolor]	gene_SORBI_3010G168100	2.47083	up	--	trinucleotide repeat-containing gene 18 protein [Sorghum bicolor]
NewGene_700	2.50389	up	--	uncharacterized protein LOC112880939 [Panicum hallii]	NewGene_700	2.50389	up	--	uncharacterized protein LOC112880939 [Panicum hallii]	NewGene_700	2.50389	up	--	uncharacterized protein LOC112880939 [Panicum hallii]	NewGene_700	2.50389	up	--	uncharacterized protein LOC112880939 [Panicum hallii]
gene_SORBI_3001G446100	2.50518	up	--	uncharacterized protein At1g01500 [Sorghum bicolor]	gene_SORBI_3001G446100	2.50518	up	--	uncharacterized protein At1g01500 [Sorghum bicolor]	gene_SORBI_3001G446100	2.50518	up	--	uncharacterized protein At1g01500 [Sorghum bicolor]	gene_SORBI_3001G446100	2.50518	up	--	uncharacterized protein At1g01500 [Sorghum bicolor]
gene_SORBI_3009G231000	2.53832	up	--	hypothetical protein SORBI_3009G231000 [Sorghum bicolor]	gene_SORBI_3009G231000	2.53832	up	--	hypothetical protein SORBI_3009G231000 [Sorghum bicolor]	gene_SORBI_3009G231000	2.53832	up	--	hypothetical protein SORBI_3009G231000 [Sorghum bicolor]	gene_SORBI_3009G231000	2.53832	up	--	hypothetical protein SORBI_3009G231000 [Sorghum bicolor]
gene_SORBI_3003G093200	2.55147	up	--	hypothetical protein SORBI_3003G093200 [Sorghum bicolor]	gene_SORBI_3003G093200	2.55147	up	--	hypothetical protein SORBI_3003G093200 [Sorghum bicolor]	gene_SORBI_3003G093200	2.55147	up	--	hypothetical protein SORBI_3003G093200 [Sorghum bicolor]	gene_SORBI_3003G093200	2.55147	up	--	hypothetical protein SORBI_3003G093200 [Sorghum bicolor]
gene_SORBI_3001G038450	2.5593	up	--	hypothetical protein SORBI_3001G038450 [Sorghum bicolor]	gene_SORBI_3001G038450	2.5593	up	--	hypothetical protein SORBI_3001G038450 [Sorghum bicolor]	gene_SORBI_3001G038450	2.5593	up	--	hypothetical protein SORBI_3001G038450 [Sorghum bicolor]	gene_SORBI_3001G038450	2.5593	up	--	hypothetical protein SORBI_3001G038450 [Sorghum bicolor]
NewGene_780	2.55969	up	--	hypothetical protein SORBI_3001G255001 [Sorghum bicolor]	NewGene_780	2.55969	up	--	hypothetical protein SORBI_3001G255001 [Sorghum bicolor]	NewGene_780	2.55969	up	--	hypothetical protein SORBI_3001G255001 [Sorghum bicolor]	NewGene_780	2.55969	up	--	hypothetical protein SORBI_3001G255001 [Sorghum bicolor]
gene_SORBI_3009G065500	2.56172	up	--	hypothetical protein SORBI_3009G065500 [Sorghum bicolor]	gene_SORBI_3009G065500	2.56172	up	--	hypothetical protein SORBI_3009G065500 [Sorghum bicolor]	gene_SORBI_3009G065500	2.56172	up	--	hypothetical protein SORBI_3009G065500 [Sorghum bicolor]	gene_SORBI_3009G065500	2.56172	up	--	hypothetical protein SORBI_3009G065500 [Sorghum bicolor]
gene_SORBI_3009G236000	2.57671	up	Transcription	GATA transcription factor 15 [Sorghum bicolor]	gene_SORBI_3009G236000	2.57671	up	Transcription	GATA transcription factor 15 [Sorghum bicolor]	gene_SORBI_3009G236000	2.57671	up	Transcription	GATA transcription factor 15 [Sorghum bicolor]	gene_SORBI_3009G236000	2.57671	up	Transcription	GATA transcription factor 15 [Sorghum bicolor]
gene_SORBI_3009G239101	2.57804	up	--	hypothetical protein SORBI_3009G239101 [Sorghum bicolor]	gene_SORBI_3009G239101	2.57804	up	--	hypothetical protein SORBI_3009G239101 [Sorghum bicolor]	gene_SORBI_3009G239101	2.57804	up	--	hypothetical protein SORBI_3009G239101 [Sorghum bicolor]	gene_SORBI_3009G239101	2.57804	up	--	hypothetical protein SORBI_3009G239101 [Sorghum bicolor]
gene_SORBI_3006G132400	2.58818	up	General function prediction only	endochitinase A [Sorghum bicolor]	gene_SORBI_3006G132400	2.58818	up	General function prediction only	endochitinase A [Sorghum bicolor]	gene_SORBI_3006G132400	2.58818	up	General function prediction only	endochitinase A [Sorghum bicolor]	gene_SORBI_3006G132400	2.58818	up	General function prediction only	endochitinase A [Sorghum bicolor]
gene_SORBI_3004G314400	2.58982	up	--	universal stress protein PHOS32 [Sorghum bicolor]	gene_SORBI_3004G314400	2.58982	up	--	universal stress protein PHOS32 [Sorghum bicolor]	gene_SORBI_3004G314400	2.58982	up	--	universal stress protein PHOS32 [Sorghum bicolor]	gene_SORBI_3004G314400	2.58982	up	--	universal stress protein PHOS32 [Sorghum bicolor]
gene_SORBI_3003G141800	2.60742	up	--	polygalacturonase At1g48100 [Sorghum bicolor]	gene_SORBI_3003G141800	2.60742	up	--	polygalacturonase At1g48100 [Sorghum bicolor]	gene_SORBI_3003G141800	2.60742	up	--	polygalacturonase At1g48100 [Sorghum bicolor]	gene_SORBI_3003G141800	2.60742	up	--	polygalacturonase At1g48100 [Sorghum bicolor]
gene_SORBI_3002G295600	2.62071	up	--	hypothetical protein SORBI_3002G295600 [Sorghum bicolor]	gene_SORBI_3002G295600	2.62071	up	--	hypothetical protein SORBI_3002G295600 [Sorghum bicolor]	gene_SORBI_3002G295600	2.62071	up	--	hypothetical protein SORBI_3002G295600 [Sorghum bicolor]	gene_SORBI_3002G295600	2.62071	up	--	hypothetical protein SORBI_3002G295600 [Sorghum bicolor]
gene_SORBI_3004G149400	2.64165	up	Posttranslational modification, protein turnover, chaperones	tankyrase-2 [Sorghum bicolor]	gene_SORBI_3004G149400	2.64165	up	Posttranslational modification, protein turnover, chaperones	tankyrase-2 [Sorghum bicolor]	gene_SORBI_3004G149400	2.64165	up	Posttranslational modification, protein turnover, chaperones	tankyrase-2 [Sorghum bicolor]	gene_SORBI_3004G149400	2.64165	up	Posttranslational modification, protein turnover, chaperones	tankyrase-2 [Sorghum bicolor]
gene_SORBI_3010G178500	2.6736	up	Transcription	multiprotein-bridging factor 1c [Sorghum bicolor]	gene_SORBI_3010G178500	2.6736	up	Transcription	multiprotein-bridging factor 1c [Sorghum bicolor]	gene_SORBI_3010G178500	2.6736	up	Transcription	multiprotein-bridging factor 1c [Sorghum bicolor]	gene_SORBI_3010G178500	2.6736	up	Transcription	multiprotein-bridging factor 1c [Sorghum bicolor]
gene_SORBI_3006G006600	2.69636	up	--	hypothetical protein SORBI_3006G006600 [Sorghum bicolor]	gene_SORBI_3006G006600	2.69636	up	--	hypothetical protein SORBI_3006G006600 [Sorghum bicolor]	gene_SORBI_3006G006600	2.69636	up	--	hypothetical protein SORBI_3006G006600 [Sorghum bicolor]	gene_SORBI_3006G006600	2.69636	up	--	hypothetical protein SORBI_3006G006600 [Sorghum bicolor]
gene_SORBI_3001G518800	2.76011	up	Lipid transport and metabolism	hypothetical protein SORBI_3001G518800 [Sorghum bicolor]	gene_SORBI_3001G518800	2.76011	up	Lipid transport and metabolism	hypothetical protein SORBI_3001G518800 [Sorghum bicolor]	gene_SORBI_3001G518800	2.76011	up	Lipid transport and metabolism	hypothetical protein SORBI_3001G518800 [Sorghum bicolor]	gene_SORBI_3001G518800	2.76011	up	Lipid transport and metabolism	hypothetical protein SORBI_3001G518800 [Sorghum bicolor]
gene_SORBI_3007G141001	2.76361	up	--	hypothetical protein SORBI_3007G141001 [Sorghum bicolor]	gene_SORBI_3007G141001	2.76361	up	--	hypothetical protein SORBI_3007G141001 [Sorghum bicolor]	gene_SORBI_3007G141001	2.76361	up	--	hypothetical protein SORBI_3007G141001 [Sorghum bicolor]	gene_SORBI_3007G141001	2.76361	up	--	hypothetical protein SORBI_3007G141001 [Sorghum bicolor]
gene_SORBI_3007G226000	2.78038	up	Function unknown	plant cysteine oxidase 4 [Sorghum bicolor]	gene_SORBI_3007G226000	2.78038	up	Function unknown	plant cysteine oxidase 4 [Sorghum bicolor]	gene_SORBI_3007G226000	2.78038	up	Function unknown	plant cysteine oxidase 4 [Sorghum bicolor]	gene_SORBI_3007G226000	2.78038	up	Function unknown	plant cysteine oxidase 4 [Sorghum bicolor]
gene_SORBI_3006G227900	2.80552	up	General function prediction only	organic cation/carnitine transporter 4 [Sorghum bicolor]	gene_SORBI_3006G227900	2.80552	up	General function prediction only	organic cation/carnitine transporter 4 [Sorghum bicolor]	gene_SORBI_3006G227900	2.80552	up	General function prediction only	organic cation/carnitine transporter 4 [Sorghum bicolor]	gene_SORBI_3006G227900	2.80552	up	General function prediction only	organic cation/carnitine transporter 4 [Sorghum bicolor]
gene_SORBI_3008G117300	2.81959	up	Posttranslational modification, protein turnover, chaperones	putative glutaredoxin-C14 [Sorghum bicolor]	gene_SORBI_3008G117300	2.81959	up	Posttranslational modification, protein turnover, chaperones	putative glutaredoxin-C14 [Sorghum bicolor]	gene_SORBI_3008G117300	2.81959	up	Posttranslational modification, protein turnover, chaperones	putative glutaredoxin-C14 [Sorghum bicolor]	gene_SORBI_3008G117300	2.81959	up	Posttranslational modification, protein turnover, chaperones	putative glutaredoxin-C14 [Sorghum bicolor]
gene_SORBI_3001G225300	2.83843	up	--	hypothetical protein SORBI_3001G225300 [Sorghum bicolor]	gene_SORBI_3001G225300	2.83843	up	--	hypothetical protein SORBI_3001G225300 [Sorghum bicolor]	gene_SORBI_3001G225300	2.83843	up	--	hypothetical protein SORBI_3001G225300 [Sorghum bicolor]	gene_SORBI_3001G225300	2.83843	up	--	hypothetical protein SORBI_3001G225300 [Sorghum bicolor]
gene_SORBI_3006G034300	2.84033	up	Carbohydrate transport and metabolism	transketolase, chloroplastic [Sorghum bicolor]	gene_SORBI_3006G034300	2.84033	up	Carbohydrate transport and metabolism	transketolase, chloroplastic [Sorghum bicolor]	gene_SORBI_3006G034300	2.84033	up	Carbohydrate transport and metabolism	transketolase, chloroplastic [Sorghum bicolor]	gene_SORBI_3006G034300	2.84033	up	Carbohydrate transport and metabolism	transketolase, chloroplastic [Sorghum bicolor]
gene_SORBI_3003G360900	2.85867	up	Secondary metabolites biosynthesis, transport and catabolism	isoflavone 2'-hydroxylase [Sorghum bicolor]	gene_SORBI_3003G360900	2.85867	up	Secondary metabolites biosynthesis, transport and catabolism	isoflavone 2'-hydroxylase [Sorghum bicolor]	gene_SORBI_3003G360900	2.85867	up	Secondary metabolites biosynthesis, transport and catabolism	isoflavone 2'-hydroxylase [Sorghum bicolor]	gene_SORBI_3003G360900	2.85867	up	Secondary metabolites biosynthesis, transport and catabolism	isoflavone 2'-hydroxylase [Sorghum bicolor]
gene_SORBI_3001G150300	2.88994	up	Function unknown	plant cysteine oxidase 2 [Sorghum bicolor]	gene_SORBI_3001G150300	2.88994	up	Function unknown	plant cysteine oxidase 2 [Sorghum bicolor]	gene_SORBI_3001G150300	2.88994	up	Function unknown	plant cysteine oxidase 2 [Sorghum bicolor]	gene_SORBI_3001G150300	2.88994	up	Function unknown	plant cysteine oxidase 2 [Sorghum bicolor]
gene_SORBI_3009G165600	2.89093	up	Transcription	DNA-directed RNA polymerases II, IV and V subunit 9A [Sorghum bicolor]	gene_SORBI_3009G165600	2.89093	up	Transcription	DNA-directed RNA polymerases II, IV and V subunit 9A [Sorghum bicolor]	gene_SORBI_3009G165600	2.89093	up	Transcription	DNA-directed RNA polymerases II, IV and V subunit 9A [Sorghum bicolor]	gene_SORBI_3009G165600	2.89093	up	Transcription	DNA-directed RNA polymerases II, IV and V subunit 9A [Sorghum bicolor]
gene_SORBI_3004G353700	2.8928	up	--	uncharacterized protein LOC8084448 isoform X1 [Sorghum bicolor]	gene_SORBI_3004G353700	2.8928	up	--	uncharacterized protein LOC8084448 isoform X1 [Sorghum bicolor]	gene_SORBI_3004G353700	2.8928	up	--	uncharacterized protein LOC8084448 isoform X1 [Sorghum bicolor]	gene_SORBI_3004G353700	2.8928	up	--	uncharacterized protein LOC8084448 isoform X1 [Sorghum bicolor]
gene_SORBI_3002G207100	2.90004	up	--	cell wall protein IFF6 isoform X2 [Sorghum bicolor]	gene_SORBI_3002G207100	2.90004	up	--	cell wall protein IFF6 isoform X2 [Sorghum bicolor]	gene_SORBI_3002G207100	2.90004	up	--	cell wall protein IFF6 isoform X2 [Sorghum bicolor]	gene_SORBI_3002G207100	2.90004	up	--	cell wall protein IFF6 isoform X2 [Sorghum bicolor]
gene_SORBI_3001G425600	2.90879	up	Posttranslational modification, protein turnover, chaperones	17.9 kDa class I heat shock protein [Sorghum bicolor]	gene_SORBI_3001G425600	2.90879	up	Posttranslational modification, protein turnover, chaperones	17.9 kDa class I heat shock protein [Sorghum bicolor]	gene_SORBI_3001G425600	2.90879	up	Posttranslational modification, protein turnover, chaperones	17.9 kDa class I heat shock protein [Sorghum bicolor]	gene_SORBI_3001G425600	2.90879	up	Posttranslational modification, protein turnover, chaperones	17.9 kDa class I heat shock protein [Sorghum bicolor]
NewGene_2358	2.92065	up	--	uncharacterized protein LOC110430230 [Sorghum bicolor]	NewGene_2358	2.92065	up	--	uncharacterized protein LOC110430230 [Sorghum bicolor]	NewGene_2358	2.92065	up	--	uncharacterized protein LOC110430230 [Sorghum bicolor]	NewGene_2358	2.92065	up	--	uncharacterized protein LOC110430230 [Sorghum bicolor]
gene_SORBI_3001G424200	2.92346	up	Signal transduction mechanisms	proline-rich receptor-like protein kinase PERK15 [Sorghum bicolor]	gene_SORBI_3001G424200	2.92346	up	Signal transduction mechanisms	proline-rich receptor-like protein kinase PERK15 [Sorghum bicolor]	gene_SORBI_3001G424200	2.92346	up	Signal transduction mechanisms	proline-rich receptor-like protein kinase PERK15 [Sorghum bicolor]	gene_SORBI_3001G424200	2.92346	up	Signal transduction mechanisms	proline-rich receptor-like protein kinase PERK15 [Sorghum bicolor]
gene_SORBI_3009G122325	2.92611	up	--	hypothetical protein SORBI_3009G122325 [Sorghum bicolor]	gene_SORBI_3009G122325	2.92611	up	--	hypothetical protein SORBI_3009G122325 [Sorghum bicolor]	gene_SORBI_3009G122325	2.92611	up	--	hypothetical protein SORBI_3009G122325 [Sorghum bicolor]	gene_SORBI_3009G122325	2.92611	up	--	hypothetical protein SORBI_3009G122325 [Sorghum bicolor]
gene_SORBI_3009G238600	2.96286	up	Signal transduction mechanisms	hypothetical protein SORBI_3009G238600 [Sorghum bicolor]	gene_SORBI_3009G238600	2.96286	up	Signal transduction mechanisms	hypothetical protein SORBI_3009G238600 [Sorghum bicolor]	gene_SORBI_3009G238600	2.96286	up	Signal transduction mechanisms	hypothetical protein SORBI_3009G238600 [Sorghum bicolor]	gene_SORBI_3009G238600	2.96286	up	Signal transduction mechanisms	hypothetical protein SORBI_3009G238600 [Sorghum bicolor]
gene_SORBI_3009G139100	2.9672	up	--	hypothetical protein SORBI_3009G139100 [Sorghum bicolor]	gene_SORBI_3009G139100	2.9672	up	--	hypothetical protein SORBI_3009G139100 [Sorghum bicolor]	gene_SORBI_3009G139100	2.9672	up	--	hypothetical protein SORBI_3009G139100 [Sorghum bicolor]	gene_SORBI_3009G139100	2.9672	up	--	hypothetical protein SORBI_3009G139100 [Sorghum bicolor]
gene_SORBI_3006G072800	2.99209	up	--	hypothetical protein SORBI_3006G072800 [Sorghum bicolor]	gene_SORBI_3006G072800	2.99209	up	--	hypothetical protein SORBI_3006G072800 [Sorghum bicolor]	gene_SORBI_3006G072800	2.99209	up	--	hypothetical protein SORBI_3006G072800 [Sorghum bicolor]	gene_SORBI_3006G072800	2.99209	up	--	hypothetical protein SORBI_3006G072800 [Sorghum bicolor]
gene_SORBI_3003G036200	3.0011	up	Energy production and conversion	NADP-dependent malic enzyme, chloroplastic [Sorghum bicolor]	gene_SORBI_3003G036200	3.0011	up	Energy production and conversion	NADP-dependent malic enzyme, chloroplastic [Sorghum bicolor]	gene_SORBI_3003G036200	3.0011	up	Energy production and conversion	NADP-dependent malic enzyme, chloroplastic [Sorghum bicolor]	gene_SORBI_3003G036200	3.0011	up	Energy production and conversion	NADP-dependent malic enzyme, chloroplastic [Sorghum bicolor]
gene_SORBI_3006G125800	3.01674	up	--	very-long-chain 3-oxoacyl-CoA reductase 1 [Sorghum bicolor]	gene_SORBI_3006G125800	3.01674	up	--	very-long-chain 3-oxoacyl-CoA reductase 1 [Sorghum bicolor]	gene_SORBI_3006G125800	3.01674	up	--	very-long-chain 3-oxoacyl-CoA reductase 1 [Sorghum bicolor]	gene_SORBI_3006G125800	3.01674	up	--	very-long-chain 3-oxoacyl-CoA reductase 1 [Sorghum bicolor]
gene_SORBI_3004G239200	3.07616	up	--	hypothetical protein SORBI_3004G239200 [Sorghum bicolor]	gene_SORBI_3004G239200	3.07616	up	--	hypothetical protein SORBI_3004G239200 [Sorghum bicolor]	gene_SORBI_3004G239200	3.07616	up	--	hypothetical protein SORBI_3004G239200 [Sorghum bicolor]	gene_SORBI_3004G239200	3.07616	up	--	hypothetical protein SORBI_3004G239200 [Sorghum bicolor]
gene_SORBI_3010G031600	3.1442	up	--	early nodulin-93 [Sorghum bicolor]	gene_SORBI_3010G031600	3.1442	up	--	early nodulin-93 [Sorghum bicolor]	gene_SORBI_3010G031600	3.1442	up	--	early nodulin-93 [Sorghum bicolor]	gene_SORBI_3010G031600	3.1442	up	--	early nodulin-93 [Sorghum bicolor]
gene_SORBI_3010G025600	3.15124	up	--	hypothetical protein SORBI_3010G025600 [Sorghum bicolor]	gene_SORBI_3010G025600	3.15124	up	--	hypothetical protein SORBI_3010G025600 [Sorghum bicolor]	gene_SORBI_3010G025600	3.15124	up	--	hypothetical protein SORBI_3010G025600 [Sorghum bicolor]	gene_SORBI_3010G025600	3.15124	up	--	hypothetical protein SORBI_3010G025600 [Sorghum bicolor]
gene_SORBI_3005G186800	3.16074	up	Posttranslational modification, protein turnover, chaperones;; Amino acid transport and metabolism	hypothetical protein SORBI_3005G186800 [Sorghum bicolor]	gene_SORBI_3005G186800	3.16074	up	Posttranslational modification, protein turnover, chaperones;; Amino acid transport and metabolism	hypothetical protein SORBI_3005G186800 [Sorghum bicolor]	gene_SORBI_3005G186800	3.16074	up	Posttranslational modification, protein turnover, chaperones;; Amino acid transport and metabolism	hypothetical protein SORBI_3005G186800 [Sorghum bicolor]	gene_SORBI_3005G186800	3.16074	up	Posttranslational modification, protein turnover, chaperones;; Amino acid transport and metabolism	hypothetical protein SORBI_3005G186800 [Sorghum bicolor]
gene_SORBI_3008G171200	3.18254	up	--	hypothetical protein SORBI_3008G171200 [Sorghum bicolor]	gene_SORBI_3008G171200	3.18254	up	--	hypothetical protein SORBI_3008G171200 [Sorghum bicolor]	gene_SORBI_3008G171200	3.18254	up	--	hypothetical protein SORBI_3008G171200 [Sorghum bicolor]	gene_SORBI_3008G171200	3.18254	up	--	hypothetical protein SORBI_3008G171200 [Sorghum bicolor]
gene_SORBI_3009G074250	3.21378	up	--	hypothetical protein SORBI_3009G074250 [Sorghum bicolor]	gene_SORBI_3009G074250	3.21378	up	--	hypothetical protein SORBI_3009G074250 [Sorghum bicolor]	gene_SORBI_3009G074250	3.21378	up	--	hypothetical protein SORBI_3009G074250 [Sorghum bicolor]	gene_SORBI_3009G074250	3.21378	up	--	hypothetical protein SORBI_3009G074250 [Sorghum bicolor]
gene_SORBI_3010G179000	3.22344	up	Carbohydrate transport and metabolism;; Energy production and conversion	crocetin glucosyltransferase, chloroplastic [Sorghum bicolor]	gene_SORBI_3010G179000	3.22344	up	Carbohydrate transport and metabolism;; Energy production and conversion	crocetin glucosyltransferase, chloroplastic [Sorghum bicolor]	gene_SORBI_3010G179000	3.22344	up	Carbohydrate transport and metabolism;; Energy production and conversion	crocetin glucosyltransferase, chloroplastic [Sorghum bicolor]	gene_SORBI_3010G179000	3.22344	up	Carbohydrate transport and metabolism;; Energy production and conversion	crocetin glucosyltransferase, chloroplastic [Sorghum bicolor]
gene_SORBI_3002G260100	3.28289	up	--	hypothetical protein SORBI_3002G260100 [Sorghum bicolor]	gene_SORBI_3002G260100	3.28289	up	--	hypothetical protein SORBI_3002G260100 [Sorghum bicolor]	gene_SORBI_3002G260100	3.28289	up	--	hypothetical protein SORBI_3002G260100 [Sorghum bicolor]	gene_SORBI_3002G260100	3.28289	up	--	hypothetical protein SORBI_3002G260100 [Sorghum bicolor]
gene_SORBI_3004G263100	3.29388	up	Posttranslational modification, protein turnover, chaperones	hypothetical protein SORBI_3004G263100 [Sorghum bicolor]	gene_SORBI_3004G263100	3.29388	up	Posttranslational modification, protein turnover, chaperones	hypothetical protein SORBI_3004G263100 [Sorghum bicolor]	gene_SORBI_3004G263100	3.29388	up	Posttranslational modification, protein turnover, chaperones	hypothetical protein SORBI_3004G263100 [Sorghum bicolor]	gene_SORBI_3004G263100	3.29388	up	Posttranslational modification, protein turnover, chaperones	hypothetical protein SORBI_3004G263100 [Sorghum bicolor]
gene_SORBI_3K026800	3.32528	up	Translation, ribosomal structure and biogenesis	hypothetical protein SORBI_3K026800, partial [Sorghum bicolor]	gene_SORBI_3K026800	3.32528	up	Translation, ribosomal structure and biogenesis	hypothetical protein SORBI_3K026800, partial [Sorghum bicolor]	gene_SORBI_3K026800	3.32528	up	Translation, ribosomal structure and biogenesis	hypothetical protein SORBI_3K026800, partial [Sorghum bicolor]	gene_SORBI_3K026800	3.32528	up	Translation, ribosomal structure and biogenesis	hypothetical protein SORBI_3K026800, partial [Sorghum bicolor]
gene_SORBI_3003G380100	3.38197	up	General function prediction only	pentatricopeptide repeat-containing protein At2g03880, mitochondrial [Sorghum bicolor]	gene_SORBI_3003G380100	3.38197	up	General function prediction only	pentatricopeptide repeat-containing protein At2g03880, mitochondrial [Sorghum bicolor]	gene_SORBI_3003G380100	3.38197	up	General function prediction only	pentatricopeptide repeat-containing protein At2g03880, mitochondrial [Sorghum bicolor]	gene_SORBI_3003G380100	3.38197	up	General function prediction only	pentatricopeptide repeat-containing protein At2g03880, mitochondrial [Sorghum bicolor]
gene_SORBI_3K024000	3.39518	up	Translation, ribosomal structure and biogenesis	elongation factor 1-alpha [Sorghum bicolor]	gene_SORBI_3K024000	3.39518	up	Translation, ribosomal structure and biogenesis	elongation factor 1-alpha [Sorghum bicolor]	gene_SORBI_3K024000	3.39518	up	Translation, ribosomal structure and biogenesis	elongation factor 1-alpha [Sorghum bicolor]	gene_SORBI_3K024000	3.39518	up	Translation, ribosomal structure and biogenesis	elongation factor 1-alpha [Sorghum bicolor]
gene_SORBI_3008G181000	3.40419	up	--	auxin-responsive protein SAUR71 [Sorghum bicolor]	gene_SORBI_3008G181000	3.40419	up	--	auxin-responsive protein SAUR71 [Sorghum bicolor]	gene_SORBI_3008G181000	3.40419	up	--	auxin-responsive protein SAUR71 [Sorghum bicolor]	gene_SORBI_3008G181000	3.40419	up	--	auxin-responsive protein SAUR71 [Sorghum bicolor]
gene_SORBI_3004G227800	3.47616	up	--	CBS domain-containing protein CBSX5 [Sorghum bicolor]	gene_SORBI_3004G227800	3.47616	up	--	CBS domain-containing protein CBSX5 [Sorghum bicolor]	gene_SORBI_3004G227800	3.47616	up	--	CBS domain-containing protein CBSX5 [Sorghum bicolor]	gene_SORBI_3004G227800	3.47616	up	--	CBS domain-containing protein CBSX5 [Sorghum bicolor]
gene_SORBI_3009G146000	3.47699	up	Carbohydrate transport and metabolism	probable beta-1,3-galactosyltransferase 8 [Sorghum bicolor]	gene_SORBI_3009G146000	3.47699	up	Carbohydrate transport and metabolism	probable beta-1,3-galactosyltransferase 8 [Sorghum bicolor]	gene_SORBI_3009G146000	3.47699	up	Carbohydrate transport and metabolism	probable beta-1,3-galactosyltransferase 8 [Sorghum bicolor]	gene_SORBI_3009G146000	3.47699	up	Carbohydrate transport and metabolism	probable beta-1,3-galactosyltransferase 8 [Sorghum bicolor]
gene_SORBI_3003G284200	3.5413	up	General function prediction only	uncharacterized protein LOC8069826 [Sorghum bicolor]	gene_SORBI_3003G284200	3.5413	up	General function prediction only	uncharacterized protein LOC8069826 [Sorghum bicolor]	gene_SORBI_3003G284200	3.5413	up	General function prediction only	uncharacterized protein LOC8069826 [Sorghum bicolor]	gene_SORBI_3003G284200	3.5413	up	General function prediction only	uncharacterized protein LOC8069826 [Sorghum bicolor]
gene_SORBI_3003G039400	3.78135	up	Posttranslational modification, protein turnover, chaperones	17.5 kDa class II heat shock protein [Sorghum bicolor]	gene_SORBI_3003G039400	3.78135	up	Posttranslational modification, protein turnover, chaperones	17.5 kDa class II heat shock protein [Sorghum bicolor]	gene_SORBI_3003G039400	3.78135	up	Posttranslational modification, protein turnover, chaperones	17.5 kDa class II heat shock protein [Sorghum bicolor]	gene_SORBI_3003G039400	3.78135	up	Posttranslational modification, protein turnover, chaperones	17.5 kDa class II heat shock protein [Sorghum bicolor]
gene_SORBI_3009G239800	3.84142	up	--	uncharacterized protein LOC8064704 [Sorghum bicolor]	gene_SORBI_3009G239800	3.84142	up	--	uncharacterized protein LOC8064704 [Sorghum bicolor]	gene_SORBI_3009G239800	3.84142	up	--	uncharacterized protein LOC8064704 [Sorghum bicolor]	gene_SORBI_3009G239800	3.84142	up	--	uncharacterized protein LOC8064704 [Sorghum bicolor]
gene_SORBI_3004G088300	3.98995	up	General function prediction only	F-box/kelch-repeat protein At1g80440 [Sorghum bicolor]	gene_SORBI_3004G088300	3.98995	up	General function prediction only	F-box/kelch-repeat protein At1g80440 [Sorghum bicolor]	gene_SORBI_3004G088300	3.98995	up	General function prediction only	F-box/kelch-repeat protein At1g80440 [Sorghum bicolor]	gene_SORBI_3004G088300	3.98995	up	General function prediction only	F-box/kelch-repeat protein At1g80440 [Sorghum bicolor]
gene_SORBI_3003G348600	3.9927	up	Lipid transport and metabolism	hypothetical protein SORBI_3003G348600 [Sorghum bicolor]	gene_SORBI_3003G348600	3.9927	up	Lipid transport and metabolism	hypothetical protein SORBI_3003G348600 [Sorghum bicolor]	gene_SORBI_3003G348600	3.9927	up	Lipid transport and metabolism	hypothetical protein SORBI_3003G348600 [Sorghum bicolor]	gene_SORBI_3003G348600	3.9927	up	Lipid transport and metabolism	hypothetical protein SORBI_3003G348600 [Sorghum bicolor]
gene_SORBI_3003G348500	4.00665	up	--	putative pectate lyase 21 [Sorghum bicolor]	gene_SORBI_3003G348500	4.00665	up	--	putative pectate lyase 21 [Sorghum bicolor]	gene_SORBI_3003G348500	4.00665	up	--	putative pectate lyase 21 [Sorghum bicolor]	gene_SORBI_3003G348500	4.00665	up	--	putative pectate lyase 21 [Sorghum bicolor]
gene_SORBI_3008G172500	4.90569	up	Inorganic ion transport and metabolism	cation/H(+) antiporter 19 [Sorghum bicolor]	gene_SORBI_3008G172500	4.90569	up	Inorganic ion transport and metabolism	cation/H(+) antiporter 19 [Sorghum bicolor]	gene_SORBI_3008G172500	4.90569	up	Inorganic ion transport and metabolism	cation/H(+) antiporter 19 [Sorghum bicolor]	gene_SORBI_3008G172500	4.90569	up	Inorganic ion transport and metabolism	cation/H(+) antiporter 19 [Sorghum bicolor]
gene_SORBI_3001G183700	4.99141	up	--	potassium transporter 21 [Sorghum bicolor]	gene_SORBI_3001G183700	4.99141	up	--	potassium transporter 21 [Sorghum bicolor]	gene_SORBI_3001G183700	4.99141	up	--	potassium transporter 21 [Sorghum bicolor]	gene_SORBI_3001G183700	4.99141	up	--	potassium transporter 21 [Sorghum bicolor]
gene_SORBI_3001G225100	5.07323	up	--	uncharacterized protein LOC110433138 [Sorghum bicolor]	gene_SORBI_3001G225100	5.07323	up	--	uncharacterized protein LOC110433138 [Sorghum bicolor]	gene_SORBI_3001G225100	5.07323	up	--	uncharacterized protein LOC110433138 [Sorghum bicolor]	gene_SORBI_3001G225100	5.07323	up	--	uncharacterized protein LOC110433138 [Sorghum bicolor]
gene_SORBI_3006G147700	5.88974	up	Amino acid transport and metabolism	probable low-specificity L-threonine aldolase 1 isoform X1 [Sorghum bicolor]	gene_SORBI_3006G147700	5.88974	up	Amino acid transport and metabolism	probable low-specificity L-threonine aldolase 1 isoform X1 [Sorghum bicolor]	gene_SORBI_3006G147700	5.88974	up	Amino acid transport and metabolism	probable low-specificity L-threonine aldolase 1 isoform X1 [Sorghum bicolor]	gene_SORBI_3006G147700	5.88974	up	Amino acid transport and metabolism	probable low-specificity L-threonine aldolase 1 isoform X1 [Sorghum bicolor]
gene_SORBI_3008G112200	-2.00201	down	Transcription	myb-related protein 330 [Sorghum bicolor]	gene_SORBI_3008G112200	-2.00201	down	Transcription	myb-related protein 330 [Sorghum bicolor]	gene_SORBI_3008G112200	-2.00201	down	Transcription	myb-related protein 330 [Sorghum bicolor]	gene_SORBI_3008G112200	-2.00201	down	Transcription	myb-related protein 330 [Sorghum bicolor]
gene_SORBI_3003G244600	-2.00421	down	Cell wall/membrane/envelope biogenesis	hypothetical protein SORBI_3003G244600 [Sorghum bicolor]	gene_SORBI_3003G244600	-2.00421	down	Cell wall/membrane/envelope biogenesis	hypothetical protein SORBI_3003G244600 [Sorghum bicolor]	gene_SORBI_3003G244600	-2.00421	down	Cell wall/membrane/envelope biogenesis	hypothetical protein SORBI_3003G244600 [Sorghum bicolor]	gene_SORBI_3003G244600	-2.00421	down	Cell wall/membrane/envelope biogenesis	hypothetical protein SORBI_3003G244600 [Sorghum bicolor]
gene_SORBI_3010G019000	-2.00569	down	General function prediction only	SPX domain-containing membrane protein Os06g0129400 isoform X1 [Sorghum bicolor]	gene_SORBI_3010G019000	-2.00569	down	General function prediction only	SPX domain-containing membrane protein Os06g0129400 isoform X1 [Sorghum bicolor]	gene_SORBI_3010G019000	-2.00569	down	General function prediction only	SPX domain-containing membrane protein Os06g0129400 isoform X1 [Sorghum bicolor]	gene_SORBI_3010G019000	-2.00569	down	General function prediction only	SPX domain-containing membrane protein Os06g0129400 isoform X1 [Sorghum bicolor]
gene_SORBI_3001G131001	-2.00592	down	Carbohydrate transport and metabolism	beta-glucuronosyltransferase GlcAT14B [Sorghum bicolor]	gene_SORBI_3001G131001	-2.00592	down	Carbohydrate transport and metabolism	beta-glucuronosyltransferase GlcAT14B [Sorghum bicolor]	gene_SORBI_3001G131001	-2.00592	down	Carbohydrate transport and metabolism	beta-glucuronosyltransferase GlcAT14B [Sorghum bicolor]	gene_SORBI_3001G131001	-2.00592	down	Carbohydrate transport and metabolism	beta-glucuronosyltransferase GlcAT14B [Sorghum bicolor]
gene_SORBI_3001G360500	-2.00745	down	--	peroxidase 2-like [Sorghum bicolor]	gene_SORBI_3001G360500	-2.00745	down	--	peroxidase 2-like [Sorghum bicolor]	gene_SORBI_3001G360500	-2.00745	down	--	peroxidase 2-like [Sorghum bicolor]	gene_SORBI_3001G360500	-2.00745	down	--	peroxidase 2-like [Sorghum bicolor]
gene_SORBI_3007G090460	-2.008	down	--	xyloglucan endotransglycosylase/hydrolase protein 8 [Sorghum bicolor]	gene_SORBI_3007G090460	-2.008	down	--	xyloglucan endotransglycosylase/hydrolase protein 8 [Sorghum bicolor]	gene_SORBI_3007G090460	-2.008	down	--	xyloglucan endotransglycosylase/hydrolase protein 8 [Sorghum bicolor]	gene_SORBI_3007G090460	-2.008	down	--	xyloglucan endotransglycosylase/hydrolase protein 8 [Sorghum bicolor]
gene_SORBI_3002G023200	-2.00893	down	Function unknown	pathogenesis-related protein PRB1-3 [Sorghum bicolor]	gene_SORBI_3002G023200	-2.00893	down	Function unknown	pathogenesis-related protein PRB1-3 [Sorghum bicolor]	gene_SORBI_3002G023200	-2.00893	down	Function unknown	pathogenesis-related protein PRB1-3 [Sorghum bicolor]	gene_SORBI_3002G023200	-2.00893	down	Function unknown	pathogenesis-related protein PRB1-3 [Sorghum bicolor]
gene_SORBI_3006G215400	-2.01925	down	--	probable LRR receptor-like serine/threonine-protein kinase At1g56130 [Sorghum bicolor]	gene_SORBI_3006G215400	-2.01925	down	--	probable LRR receptor-like serine/threonine-protein kinase At1g56130 [Sorghum bicolor]	gene_SORBI_3006G215400	-2.01925	down	--	probable LRR receptor-like serine/threonine-protein kinase At1g56130 [Sorghum bicolor]	gene_SORBI_3006G215400	-2.01925	down	--	probable LRR receptor-like serine/threonine-protein kinase At1g56130 [Sorghum bicolor]
gene_SORBI_3007G037600	-2.02716	down	--	S-type anion channel SLAH2 [Sorghum bicolor]	gene_SORBI_3007G037600	-2.02716	down	--	S-type anion channel SLAH2 [Sorghum bicolor]	gene_SORBI_3007G037600	-2.02716	down	--	S-type anion channel SLAH2 [Sorghum bicolor]	gene_SORBI_3007G037600	-2.02716	down	--	S-type anion channel SLAH2 [Sorghum bicolor]
gene_SORBI_3006G003501	-2.0295	down	Function unknown	UNC93-like protein 1 [Sorghum bicolor]	gene_SORBI_3006G003501	-2.0295	down	Function unknown	UNC93-like protein 1 [Sorghum bicolor]	gene_SORBI_3006G003501	-2.0295	down	Function unknown	UNC93-like protein 1 [Sorghum bicolor]	gene_SORBI_3006G003501	-2.0295	down	Function unknown	UNC93-like protein 1 [Sorghum bicolor]
gene_SORBI_3003G228900	-2.03093	down	Secondary metabolites biosynthesis, transport and catabolism;; Lipid transport and metabolism	cytochrome P450 72A14 [Sorghum bicolor]	gene_SORBI_3003G228900	-2.03093	down	Secondary metabolites biosynthesis, transport and catabolism;; Lipid transport and metabolism	cytochrome P450 72A14 [Sorghum bicolor]	gene_SORBI_3003G228900	-2.03093	down	Secondary metabolites biosynthesis, transport and catabolism;; Lipid transport and metabolism	cytochrome P450 72A14 [Sorghum bicolor]	gene_SORBI_3003G228900	-2.03093	down	Secondary metabolites biosynthesis, transport and catabolism;; Lipid transport and metabolism	cytochrome P450 72A14 [Sorghum bicolor]
gene_SORBI_3001G496800	-2.03135	down	Inorganic ion transport and metabolism	sulfate transporter 3.1 [Sorghum bicolor]	gene_SORBI_3001G496800	-2.03135	down	Inorganic ion transport and metabolism	sulfate transporter 3.1 [Sorghum bicolor]	gene_SORBI_3001G496800	-2.03135	down	Inorganic ion transport and metabolism	sulfate transporter 3.1 [Sorghum bicolor]	gene_SORBI_3001G496800	-2.03135	down	Inorganic ion transport and metabolism	sulfate transporter 3.1 [Sorghum bicolor]
gene_SORBI_3003G023666	-2.03286	down	--	hypothetical protein SORBI_3003G023666 [Sorghum bicolor]	gene_SORBI_3003G023666	-2.03286	down	--	hypothetical protein SORBI_3003G023666 [Sorghum bicolor]	gene_SORBI_3003G023666	-2.03286	down	--	hypothetical protein SORBI_3003G023666 [Sorghum bicolor]	gene_SORBI_3003G023666	-2.03286	down	--	hypothetical protein SORBI_3003G023666 [Sorghum bicolor]
gene_SORBI_3004G217800	-2.041	down	Inorganic ion transport and metabolism	ammonium transporter 1 member 2 [Sorghum bicolor]	gene_SORBI_3004G217800	-2.041	down	Inorganic ion transport and metabolism	ammonium transporter 1 member 2 [Sorghum bicolor]	gene_SORBI_3004G217800	-2.041	down	Inorganic ion transport and metabolism	ammonium transporter 1 member 2 [Sorghum bicolor]	gene_SORBI_3004G217800	-2.041	down	Inorganic ion transport and metabolism	ammonium transporter 1 member 2 [Sorghum bicolor]
gene_SORBI_3004G105100	-2.04164	down	--	hypothetical protein SORBI_3004G105100 [Sorghum bicolor]	gene_SORBI_3004G105100	-2.04164	down	--	hypothetical protein SORBI_3004G105100 [Sorghum bicolor]	gene_SORBI_3004G105100	-2.04164	down	--	hypothetical protein SORBI_3004G105100 [Sorghum bicolor]	gene_SORBI_3004G105100	-2.04164	down	--	hypothetical protein SORBI_3004G105100 [Sorghum bicolor]
gene_SORBI_3010G076600	-2.04304	down	Signal transduction mechanisms	serine/threonine-protein kinase RIPK [Sorghum bicolor]	gene_SORBI_3010G076600	-2.04304	down	Signal transduction mechanisms	serine/threonine-protein kinase RIPK [Sorghum bicolor]	gene_SORBI_3010G076600	-2.04304	down	Signal transduction mechanisms	serine/threonine-protein kinase RIPK [Sorghum bicolor]	gene_SORBI_3010G076600	-2.04304	down	Signal transduction mechanisms	serine/threonine-protein kinase RIPK [Sorghum bicolor]
gene_SORBI_3009G036500	-2.04537	down	Transcription	hypothetical protein SORBI_3009G036500 [Sorghum bicolor]	gene_SORBI_3009G036500	-2.04537	down	Transcription	hypothetical protein SORBI_3009G036500 [Sorghum bicolor]	gene_SORBI_3009G036500	-2.04537	down	Transcription	hypothetical protein SORBI_3009G036500 [Sorghum bicolor]	gene_SORBI_3009G036500	-2.04537	down	Transcription	hypothetical protein SORBI_3009G036500 [Sorghum bicolor]
gene_SORBI_3004G242300	-2.05611	down	--	uncharacterized protein LOC8075726 [Sorghum bicolor]	gene_SORBI_3004G242300	-2.05611	down	--	uncharacterized protein LOC8075726 [Sorghum bicolor]	gene_SORBI_3004G242300	-2.05611	down	--	uncharacterized protein LOC8075726 [Sorghum bicolor]	gene_SORBI_3004G242300	-2.05611	down	--	uncharacterized protein LOC8075726 [Sorghum bicolor]
gene_SORBI_3010G260600	-2.0564	down	Signal transduction mechanisms	calcium and calcium/calmodulin-dependent serine/threonine-protein kinase isoform X2 [Sorghum bicolor]	gene_SORBI_3010G260600	-2.0564	down	Signal transduction mechanisms	calcium and calcium/calmodulin-dependent serine/threonine-protein kinase isoform X2 [Sorghum bicolor]	gene_SORBI_3010G260600	-2.0564	down	Signal transduction mechanisms	calcium and calcium/calmodulin-dependent serine/threonine-protein kinase isoform X2 [Sorghum bicolor]	gene_SORBI_3010G260600	-2.0564	down	Signal transduction mechanisms	calcium and calcium/calmodulin-dependent serine/threonine-protein kinase isoform X2 [Sorghum bicolor]
gene_SORBI_3008G031000	-2.06254	down	--	non-specific lipid-transfer protein 3 [Sorghum bicolor]	gene_SORBI_3008G031000	-2.06254	down	--	non-specific lipid-transfer protein 3 [Sorghum bicolor]	gene_SORBI_3008G031000	-2.06254	down	--	non-specific lipid-transfer protein 3 [Sorghum bicolor]	gene_SORBI_3008G031000	-2.06254	down	--	non-specific lipid-transfer protein 3 [Sorghum bicolor]
gene_SORBI_3001G451500	-2.06299	down	Amino acid transport and metabolism	glutamine synthetase root isozyme 1 [Sorghum bicolor]	gene_SORBI_3001G451500	-2.06299	down	Amino acid transport and metabolism	glutamine synthetase root isozyme 1 [Sorghum bicolor]	gene_SORBI_3001G451500	-2.06299	down	Amino acid transport and metabolism	glutamine synthetase root isozyme 1 [Sorghum bicolor]	gene_SORBI_3001G451500	-2.06299	down	Amino acid transport and metabolism	glutamine synthetase root isozyme 1 [Sorghum bicolor]
gene_SORBI_3003G238200	-2.07412	down	Signal transduction mechanisms	hypothetical protein SORBI_3003G238200 [Sorghum bicolor]	gene_SORBI_3003G238200	-2.07412	down	Signal transduction mechanisms	hypothetical protein SORBI_3003G238200 [Sorghum bicolor]	gene_SORBI_3003G238200	-2.07412	down	Signal transduction mechanisms	hypothetical protein SORBI_3003G238200 [Sorghum bicolor]	gene_SORBI_3003G238200	-2.07412	down	Signal transduction mechanisms	hypothetical protein SORBI_3003G238200 [Sorghum bicolor]
gene_SORBI_3001G439400	-2.07656	down	--	uncharacterized protein LOC8078858 [Sorghum bicolor]	gene_SORBI_3001G439400	-2.07656	down	--	uncharacterized protein LOC8078858 [Sorghum bicolor]	gene_SORBI_3001G439400	-2.07656	down	--	uncharacterized protein LOC8078858 [Sorghum bicolor]	gene_SORBI_3001G439400	-2.07656	down	--	uncharacterized protein LOC8078858 [Sorghum bicolor]
gene_SORBI_3006G263300	-2.0796	down	Transcription	two-component response regulator ORR6 [Sorghum bicolor]	gene_SORBI_3006G263300	-2.0796	down	Transcription	two-component response regulator ORR6 [Sorghum bicolor]	gene_SORBI_3006G263300	-2.0796	down	Transcription	two-component response regulator ORR6 [Sorghum bicolor]	gene_SORBI_3006G263300	-2.0796	down	Transcription	two-component response regulator ORR6 [Sorghum bicolor]
gene_SORBI_3002G109100	-2.08405	down	--	putative lipid-transfer protein DIR1 [Sorghum bicolor]	gene_SORBI_3002G109100	-2.08405	down	--	putative lipid-transfer protein DIR1 [Sorghum bicolor]	gene_SORBI_3002G109100	-2.08405	down	--	putative lipid-transfer protein DIR1 [Sorghum bicolor]	gene_SORBI_3002G109100	-2.08405	down	--	putative lipid-transfer protein DIR1 [Sorghum bicolor]
gene_SORBI_3005G033000	-2.08493	down	Carbohydrate transport and metabolism	probable ribose-5-phosphate isomerase 1 [Sorghum bicolor]	gene_SORBI_3005G033000	-2.08493	down	Carbohydrate transport and metabolism	probable ribose-5-phosphate isomerase 1 [Sorghum bicolor]	gene_SORBI_3005G033000	-2.08493	down	Carbohydrate transport and metabolism	probable ribose-5-phosphate isomerase 1 [Sorghum bicolor]	gene_SORBI_3005G033000	-2.08493	down	Carbohydrate transport and metabolism	probable ribose-5-phosphate isomerase 1 [Sorghum bicolor]
gene_SORBI_3010G224800	-2.08643	down	Lipid transport and metabolism	patellin-4 [Sorghum bicolor]	gene_SORBI_3010G224800	-2.08643	down	Lipid transport and metabolism	patellin-4 [Sorghum bicolor]	gene_SORBI_3010G224800	-2.08643	down	Lipid transport and metabolism	patellin-4 [Sorghum bicolor]	gene_SORBI_3010G224800	-2.08643	down	Lipid transport and metabolism	patellin-4 [Sorghum bicolor]
gene_SORBI_3001G481201	-2.09798	down	--	hypothetical protein SORBI_3001G481201 [Sorghum bicolor]	gene_SORBI_3001G481201	-2.09798	down	--	hypothetical protein SORBI_3001G481201 [Sorghum bicolor]	gene_SORBI_3001G481201	-2.09798	down	--	hypothetical protein SORBI_3001G481201 [Sorghum bicolor]	gene_SORBI_3001G481201	-2.09798	down	--	hypothetical protein SORBI_3001G481201 [Sorghum bicolor]
gene_SORBI_3010G231900	-2.09803	down	--	early nodulin-like protein 2 [Sorghum bicolor]	gene_SORBI_3010G231900	-2.09803	down	--	early nodulin-like protein 2 [Sorghum bicolor]	gene_SORBI_3010G231900	-2.09803	down	--	early nodulin-like protein 2 [Sorghum bicolor]	gene_SORBI_3010G231900	-2.09803	down	--	early nodulin-like protein 2 [Sorghum bicolor]
gene_SORBI_3010G019700	-2.10501	down	Secondary metabolites biosynthesis, transport and catabolism;; Lipid transport and metabolism	cytochrome P450 704C1 [Sorghum bicolor]	gene_SORBI_3010G019700	-2.10501	down	Secondary metabolites biosynthesis, transport and catabolism;; Lipid transport and metabolism	cytochrome P450 704C1 [Sorghum bicolor]	gene_SORBI_3010G019700	-2.10501	down	Secondary metabolites biosynthesis, transport and catabolism;; Lipid transport and metabolism	cytochrome P450 704C1 [Sorghum bicolor]	gene_SORBI_3010G019700	-2.10501	down	Secondary metabolites biosynthesis, transport and catabolism;; Lipid transport and metabolism	cytochrome P450 704C1 [Sorghum bicolor]
gene_SORBI_3K026900	-2.10683	down	--	peroxidase 1 [Sorghum bicolor]	gene_SORBI_3K026900	-2.10683	down	--	peroxidase 1 [Sorghum bicolor]	gene_SORBI_3K026900	-2.10683	down	--	peroxidase 1 [Sorghum bicolor]	gene_SORBI_3K026900	-2.10683	down	--	peroxidase 1 [Sorghum bicolor]
gene_SORBI_3006G248350	-2.11175	down	--	hypothetical protein SORBI_3006G248350 [Sorghum bicolor]	gene_SORBI_3006G248350	-2.11175	down	--	hypothetical protein SORBI_3006G248350 [Sorghum bicolor]	gene_SORBI_3006G248350	-2.11175	down	--	hypothetical protein SORBI_3006G248350 [Sorghum bicolor]	gene_SORBI_3006G248350	-2.11175	down	--	hypothetical protein SORBI_3006G248350 [Sorghum bicolor]
gene_SORBI_3002G109500	-2.11183	down	--	putative lipid-transfer protein DIR1 [Sorghum bicolor]	gene_SORBI_3002G109500	-2.11183	down	--	putative lipid-transfer protein DIR1 [Sorghum bicolor]	gene_SORBI_3002G109500	-2.11183	down	--	putative lipid-transfer protein DIR1 [Sorghum bicolor]	gene_SORBI_3002G109500	-2.11183	down	--	putative lipid-transfer protein DIR1 [Sorghum bicolor]
gene_SORBI_3007G167400	-2.11551	down	Secondary metabolites biosynthesis, transport and catabolism;; General function prediction only	protein DMR6-LIKE OXYGENASE 2 [Sorghum bicolor]	gene_SORBI_3007G167400	-2.11551	down	Secondary metabolites biosynthesis, transport and catabolism;; General function prediction only	protein DMR6-LIKE OXYGENASE 2 [Sorghum bicolor]	gene_SORBI_3007G167400	-2.11551	down	Secondary metabolites biosynthesis, transport and catabolism;; General function prediction only	protein DMR6-LIKE OXYGENASE 2 [Sorghum bicolor]	gene_SORBI_3007G167400	-2.11551	down	Secondary metabolites biosynthesis, transport and catabolism;; General function prediction only	protein DMR6-LIKE OXYGENASE 2 [Sorghum bicolor]
gene_SORBI_3006G242100	-2.1246	down	Posttranslational modification, protein turnover, chaperones	probable glucuronosyltransferase Os04g0650300 [Sorghum bicolor]	gene_SORBI_3006G242100	-2.1246	down	Posttranslational modification, protein turnover, chaperones	probable glucuronosyltransferase Os04g0650300 [Sorghum bicolor]	gene_SORBI_3006G242100	-2.1246	down	Posttranslational modification, protein turnover, chaperones	probable glucuronosyltransferase Os04g0650300 [Sorghum bicolor]	gene_SORBI_3006G242100	-2.1246	down	Posttranslational modification, protein turnover, chaperones	probable glucuronosyltransferase Os04g0650300 [Sorghum bicolor]
gene_SORBI_3006G132500	-2.12576	down	General function prediction only	hypothetical protein SORBI_3006G132500 [Sorghum bicolor]	gene_SORBI_3006G132500	-2.12576	down	General function prediction only	hypothetical protein SORBI_3006G132500 [Sorghum bicolor]	gene_SORBI_3006G132500	-2.12576	down	General function prediction only	hypothetical protein SORBI_3006G132500 [Sorghum bicolor]	gene_SORBI_3006G132500	-2.12576	down	General function prediction only	hypothetical protein SORBI_3006G132500 [Sorghum bicolor]
gene_SORBI_3002G168800	-2.1341	down	Secondary metabolites biosynthesis, transport and catabolism	carotenoid 9,10(9',10')-cleavage dioxygenase [Sorghum bicolor]	gene_SORBI_3002G168800	-2.1341	down	Secondary metabolites biosynthesis, transport and catabolism	carotenoid 9,10(9',10')-cleavage dioxygenase [Sorghum bicolor]	gene_SORBI_3002G168800	-2.1341	down	Secondary metabolites biosynthesis, transport and catabolism	carotenoid 9,10(9',10')-cleavage dioxygenase [Sorghum bicolor]	gene_SORBI_3002G168800	-2.1341	down	Secondary metabolites biosynthesis, transport and catabolism	carotenoid 9,10(9',10')-cleavage dioxygenase [Sorghum bicolor]
gene_SORBI_3004G091500	-2.14005	down	--	probable LRR receptor-like serine/threonine-protein kinase At3g47570 [Sorghum bicolor]	gene_SORBI_3004G091500	-2.14005	down	--	probable LRR receptor-like serine/threonine-protein kinase At3g47570 [Sorghum bicolor]	gene_SORBI_3004G091500	-2.14005	down	--	probable LRR receptor-like serine/threonine-protein kinase At3g47570 [Sorghum bicolor]	gene_SORBI_3004G091500	-2.14005	down	--	probable LRR receptor-like serine/threonine-protein kinase At3g47570 [Sorghum bicolor]
gene_SORBI_3003G412600	-2.14427	down	Function unknown	uncharacterized protein LOC8059395 [Sorghum bicolor]	gene_SORBI_3003G412600	-2.14427	down	Function unknown	uncharacterized protein LOC8059395 [Sorghum bicolor]	gene_SORBI_3003G412600	-2.14427	down	Function unknown	uncharacterized protein LOC8059395 [Sorghum bicolor]	gene_SORBI_3003G412600	-2.14427	down	Function unknown	uncharacterized protein LOC8059395 [Sorghum bicolor]
gene_SORBI_3006G054900	-2.14527	down	--	uncharacterized protein LOC8072003 [Sorghum bicolor]	gene_SORBI_3006G054900	-2.14527	down	--	uncharacterized protein LOC8072003 [Sorghum bicolor]	gene_SORBI_3006G054900	-2.14527	down	--	uncharacterized protein LOC8072003 [Sorghum bicolor]	gene_SORBI_3006G054900	-2.14527	down	--	uncharacterized protein LOC8072003 [Sorghum bicolor]
gene_SORBI_3006G120900	-2.16062	down	Amino acid transport and metabolism	isocitrate dehydrogenase [NAD] regulatory subunit 1, mitochondrial-like isoform X2 [Sorghum bicolor]	gene_SORBI_3006G120900	-2.16062	down	Amino acid transport and metabolism	isocitrate dehydrogenase [NAD] regulatory subunit 1, mitochondrial-like isoform X2 [Sorghum bicolor]	gene_SORBI_3006G120900	-2.16062	down	Amino acid transport and metabolism	isocitrate dehydrogenase [NAD] regulatory subunit 1, mitochondrial-like isoform X2 [Sorghum bicolor]	gene_SORBI_3006G120900	-2.16062	down	Amino acid transport and metabolism	isocitrate dehydrogenase [NAD] regulatory subunit 1, mitochondrial-like isoform X2 [Sorghum bicolor]
gene_SORBI_3005G104200	-2.16167	down	General function prediction only	uncharacterized protein LOC8071721 isoform X1 [Sorghum bicolor]	gene_SORBI_3005G104200	-2.16167	down	General function prediction only	uncharacterized protein LOC8071721 isoform X1 [Sorghum bicolor]	gene_SORBI_3005G104200	-2.16167	down	General function prediction only	uncharacterized protein LOC8071721 isoform X1 [Sorghum bicolor]	gene_SORBI_3005G104200	-2.16167	down	General function prediction only	uncharacterized protein LOC8071721 isoform X1 [Sorghum bicolor]
gene_SORBI_3003G320600	-2.16298	down	--	hypothetical protein SORBI_3003G320600 [Sorghum bicolor]	gene_SORBI_3003G320600	-2.16298	down	--	hypothetical protein SORBI_3003G320600 [Sorghum bicolor]	gene_SORBI_3003G320600	-2.16298	down	--	hypothetical protein SORBI_3003G320600 [Sorghum bicolor]	gene_SORBI_3003G320600	-2.16298	down	--	hypothetical protein SORBI_3003G320600 [Sorghum bicolor]
gene_SORBI_3008G000500	-2.17339	down	Intracellular trafficking, secretion, and vesicular transport	exocyst complex component EXO70B1 [Sorghum bicolor]	gene_SORBI_3008G000500	-2.17339	down	Intracellular trafficking, secretion, and vesicular transport	exocyst complex component EXO70B1 [Sorghum bicolor]	gene_SORBI_3008G000500	-2.17339	down	Intracellular trafficking, secretion, and vesicular transport	exocyst complex component EXO70B1 [Sorghum bicolor]	gene_SORBI_3008G000500	-2.17339	down	Intracellular trafficking, secretion, and vesicular transport	exocyst complex component EXO70B1 [Sorghum bicolor]
gene_SORBI_3002G292300	-2.17419	down	General function prediction only	pentatricopeptide repeat-containing protein At2g22410, mitochondrial [Sorghum bicolor]	gene_SORBI_3002G292300	-2.17419	down	General function prediction only	pentatricopeptide repeat-containing protein At2g22410, mitochondrial [Sorghum bicolor]	gene_SORBI_3002G292300	-2.17419	down	General function prediction only	pentatricopeptide repeat-containing protein At2g22410, mitochondrial [Sorghum bicolor]	gene_SORBI_3002G292300	-2.17419	down	General function prediction only	pentatricopeptide repeat-containing protein At2g22410, mitochondrial [Sorghum bicolor]
gene_SORBI_3001G195000	-2.17442	down	Signal transduction mechanisms	probable receptor-like protein kinase At4g10390 [Sorghum bicolor]	gene_SORBI_3001G195000	-2.17442	down	Signal transduction mechanisms	probable receptor-like protein kinase At4g10390 [Sorghum bicolor]	gene_SORBI_3001G195000	-2.17442	down	Signal transduction mechanisms	probable receptor-like protein kinase At4g10390 [Sorghum bicolor]	gene_SORBI_3001G195000	-2.17442	down	Signal transduction mechanisms	probable receptor-like protein kinase At4g10390 [Sorghum bicolor]
gene_SORBI_3003G057600	-2.17753	down	--	uncharacterized protein LOC8078509 [Sorghum bicolor]	gene_SORBI_3003G057600	-2.17753	down	--	uncharacterized protein LOC8078509 [Sorghum bicolor]	gene_SORBI_3003G057600	-2.17753	down	--	uncharacterized protein LOC8078509 [Sorghum bicolor]	gene_SORBI_3003G057600	-2.17753	down	--	uncharacterized protein LOC8078509 [Sorghum bicolor]
gene_SORBI_3008G018600	-2.1776	down	--	NDR1/HIN1-like protein 13 [Sorghum bicolor]	gene_SORBI_3008G018600	-2.1776	down	--	NDR1/HIN1-like protein 13 [Sorghum bicolor]	gene_SORBI_3008G018600	-2.1776	down	--	NDR1/HIN1-like protein 13 [Sorghum bicolor]	gene_SORBI_3008G018600	-2.1776	down	--	NDR1/HIN1-like protein 13 [Sorghum bicolor]
gene_SORBI_3004G304700	-2.18069	down	--	L-type lectin-domain containing receptor kinase IV.1 isoform X2 [Sorghum bicolor]	gene_SORBI_3004G304700	-2.18069	down	--	L-type lectin-domain containing receptor kinase IV.1 isoform X2 [Sorghum bicolor]	gene_SORBI_3004G304700	-2.18069	down	--	L-type lectin-domain containing receptor kinase IV.1 isoform X2 [Sorghum bicolor]	gene_SORBI_3004G304700	-2.18069	down	--	L-type lectin-domain containing receptor kinase IV.1 isoform X2 [Sorghum bicolor]
gene_SORBI_3003G092900	-2.18449	down	--	hypothetical protein SORBI_3003G092900 [Sorghum bicolor]	gene_SORBI_3003G092900	-2.18449	down	--	hypothetical protein SORBI_3003G092900 [Sorghum bicolor]	gene_SORBI_3003G092900	-2.18449	down	--	hypothetical protein SORBI_3003G092900 [Sorghum bicolor]	gene_SORBI_3003G092900	-2.18449	down	--	hypothetical protein SORBI_3003G092900 [Sorghum bicolor]
gene_SORBI_3006G234800	-2.18886	down	--	hypothetical protein SORBI_3006G234800 [Sorghum bicolor]	gene_SORBI_3006G234800	-2.18886	down	--	hypothetical protein SORBI_3006G234800 [Sorghum bicolor]	gene_SORBI_3006G234800	-2.18886	down	--	hypothetical protein SORBI_3006G234800 [Sorghum bicolor]	gene_SORBI_3006G234800	-2.18886	down	--	hypothetical protein SORBI_3006G234800 [Sorghum bicolor]
gene_SORBI_3010G272200	-2.18922	down	--	hypothetical protein SORBI_3010G272200 [Sorghum bicolor]	gene_SORBI_3010G272200	-2.18922	down	--	hypothetical protein SORBI_3010G272200 [Sorghum bicolor]	gene_SORBI_3010G272200	-2.18922	down	--	hypothetical protein SORBI_3010G272200 [Sorghum bicolor]	gene_SORBI_3010G272200	-2.18922	down	--	hypothetical protein SORBI_3010G272200 [Sorghum bicolor]
gene_SORBI_3004G261500	-2.18939	down	Nucleotide transport and metabolism;; Amino acid transport and metabolism	ribose-phosphate pyrophosphokinase 4 isoform X1 [Sorghum bicolor]	gene_SORBI_3004G261500	-2.18939	down	Nucleotide transport and metabolism;; Amino acid transport and metabolism	ribose-phosphate pyrophosphokinase 4 isoform X1 [Sorghum bicolor]	gene_SORBI_3004G261500	-2.18939	down	Nucleotide transport and metabolism;; Amino acid transport and metabolism	ribose-phosphate pyrophosphokinase 4 isoform X1 [Sorghum bicolor]	gene_SORBI_3004G261500	-2.18939	down	Nucleotide transport and metabolism;; Amino acid transport and metabolism	ribose-phosphate pyrophosphokinase 4 isoform X1 [Sorghum bicolor]
gene_SORBI_3003G313900	-2.19492	down	--	hypothetical protein SORBI_3003G313900 [Sorghum bicolor]	gene_SORBI_3003G313900	-2.19492	down	--	hypothetical protein SORBI_3003G313900 [Sorghum bicolor]	gene_SORBI_3003G313900	-2.19492	down	--	hypothetical protein SORBI_3003G313900 [Sorghum bicolor]	gene_SORBI_3003G313900	-2.19492	down	--	hypothetical protein SORBI_3003G313900 [Sorghum bicolor]
gene_SORBI_3002G041200	-2.19765	down	Amino acid transport and metabolism	nicotianamine aminotransferase A-like [Sorghum bicolor]	gene_SORBI_3002G041200	-2.19765	down	Amino acid transport and metabolism	nicotianamine aminotransferase A-like [Sorghum bicolor]	gene_SORBI_3002G041200	-2.19765	down	Amino acid transport and metabolism	nicotianamine aminotransferase A-like [Sorghum bicolor]	gene_SORBI_3002G041200	-2.19765	down	Amino acid transport and metabolism	nicotianamine aminotransferase A-like [Sorghum bicolor]
gene_SORBI_3010G101900	-2.2002	down	--	endoglucanase 16 [Sorghum bicolor]	gene_SORBI_3010G101900	-2.2002	down	--	endoglucanase 16 [Sorghum bicolor]	gene_SORBI_3010G101900	-2.2002	down	--	endoglucanase 16 [Sorghum bicolor]	gene_SORBI_3010G101900	-2.2002	down	--	endoglucanase 16 [Sorghum bicolor]
gene_SORBI_3001G301500	-2.21445	down	--	expansin-B3 [Sorghum bicolor]	gene_SORBI_3001G301500	-2.21445	down	--	expansin-B3 [Sorghum bicolor]	gene_SORBI_3001G301500	-2.21445	down	--	expansin-B3 [Sorghum bicolor]	gene_SORBI_3001G301500	-2.21445	down	--	expansin-B3 [Sorghum bicolor]
gene_SORBI_3008G027600	-2.2195	down	Posttranslational modification, protein turnover, chaperones	RING-H2 finger protein ATL34 [Sorghum bicolor]	gene_SORBI_3008G027600	-2.2195	down	Posttranslational modification, protein turnover, chaperones	RING-H2 finger protein ATL34 [Sorghum bicolor]	gene_SORBI_3008G027600	-2.2195	down	Posttranslational modification, protein turnover, chaperones	RING-H2 finger protein ATL34 [Sorghum bicolor]	gene_SORBI_3008G027600	-2.2195	down	Posttranslational modification, protein turnover, chaperones	RING-H2 finger protein ATL34 [Sorghum bicolor]
gene_SORBI_3009G192100	-2.22572	down	--	protein LURP-one-related 5 [Sorghum bicolor]	gene_SORBI_3009G192100	-2.22572	down	--	protein LURP-one-related 5 [Sorghum bicolor]	gene_SORBI_3009G192100	-2.22572	down	--	protein LURP-one-related 5 [Sorghum bicolor]	gene_SORBI_3009G192100	-2.22572	down	--	protein LURP-one-related 5 [Sorghum bicolor]
gene_SORBI_3002G218300	-2.23781	down	--	protein BIG GRAIN 1 [Sorghum bicolor]	gene_SORBI_3002G218300	-2.23781	down	--	protein BIG GRAIN 1 [Sorghum bicolor]	gene_SORBI_3002G218300	-2.23781	down	--	protein BIG GRAIN 1 [Sorghum bicolor]	gene_SORBI_3002G218300	-2.23781	down	--	protein BIG GRAIN 1 [Sorghum bicolor]
gene_SORBI_3002G151800	-2.23936	down	Carbohydrate transport and metabolism	alpha-galactosidase [Sorghum bicolor]	gene_SORBI_3002G151800	-2.23936	down	Carbohydrate transport and metabolism	alpha-galactosidase [Sorghum bicolor]	gene_SORBI_3002G151800	-2.23936	down	Carbohydrate transport and metabolism	alpha-galactosidase [Sorghum bicolor]	gene_SORBI_3002G151800	-2.23936	down	Carbohydrate transport and metabolism	alpha-galactosidase [Sorghum bicolor]
gene_SORBI_3001G357500	-2.23999	down	Amino acid transport and metabolism	probable polyamine transporter At3g13620 [Sorghum bicolor]	gene_SORBI_3001G357500	-2.23999	down	Amino acid transport and metabolism	probable polyamine transporter At3g13620 [Sorghum bicolor]	gene_SORBI_3001G357500	-2.23999	down	Amino acid transport and metabolism	probable polyamine transporter At3g13620 [Sorghum bicolor]	gene_SORBI_3001G357500	-2.23999	down	Amino acid transport and metabolism	probable polyamine transporter At3g13620 [Sorghum bicolor]
gene_SORBI_3007G178900	-2.24063	down	Defense mechanisms	probable carboxylesterase 8 [Sorghum bicolor]	gene_SORBI_3007G178900	-2.24063	down	Defense mechanisms	probable carboxylesterase 8 [Sorghum bicolor]	gene_SORBI_3007G178900	-2.24063	down	Defense mechanisms	probable carboxylesterase 8 [Sorghum bicolor]	gene_SORBI_3007G178900	-2.24063	down	Defense mechanisms	probable carboxylesterase 8 [Sorghum bicolor]
gene_SORBI_3001G162200	-2.24703	down	--	uncharacterized protein LOC8062249 [Sorghum bicolor]	gene_SORBI_3001G162200	-2.24703	down	--	uncharacterized protein LOC8062249 [Sorghum bicolor]	gene_SORBI_3001G162200	-2.24703	down	--	uncharacterized protein LOC8062249 [Sorghum bicolor]	gene_SORBI_3001G162200	-2.24703	down	--	uncharacterized protein LOC8062249 [Sorghum bicolor]
gene_SORBI_3006G256900	-2.24751	down	--	dirigent protein 1 [Sorghum bicolor]	gene_SORBI_3006G256900	-2.24751	down	--	dirigent protein 1 [Sorghum bicolor]	gene_SORBI_3006G256900	-2.24751	down	--	dirigent protein 1 [Sorghum bicolor]	gene_SORBI_3006G256900	-2.24751	down	--	dirigent protein 1 [Sorghum bicolor]
gene_SORBI_3002G057600	-2.25837	down	--	uncharacterized protein LOC8060769 [Sorghum bicolor]	gene_SORBI_3002G057600	-2.25837	down	--	uncharacterized protein LOC8060769 [Sorghum bicolor]	gene_SORBI_3002G057600	-2.25837	down	--	uncharacterized protein LOC8060769 [Sorghum bicolor]	gene_SORBI_3002G057600	-2.25837	down	--	uncharacterized protein LOC8060769 [Sorghum bicolor]
gene_SORBI_3006G117100	-2.26306	down	Carbohydrate transport and metabolism	hypothetical protein SORBI_3006G117100 [Sorghum bicolor]	gene_SORBI_3006G117100	-2.26306	down	Carbohydrate transport and metabolism	hypothetical protein SORBI_3006G117100 [Sorghum bicolor]	gene_SORBI_3006G117100	-2.26306	down	Carbohydrate transport and metabolism	hypothetical protein SORBI_3006G117100 [Sorghum bicolor]	gene_SORBI_3006G117100	-2.26306	down	Carbohydrate transport and metabolism	hypothetical protein SORBI_3006G117100 [Sorghum bicolor]
gene_SORBI_3010G013000	-2.26525	down	--	uncharacterized protein LOC8066913 [Sorghum bicolor]	gene_SORBI_3010G013000	-2.26525	down	--	uncharacterized protein LOC8066913 [Sorghum bicolor]	gene_SORBI_3010G013000	-2.26525	down	--	uncharacterized protein LOC8066913 [Sorghum bicolor]	gene_SORBI_3010G013000	-2.26525	down	--	uncharacterized protein LOC8066913 [Sorghum bicolor]
gene_SORBI_3001G156800	-2.27022	down	Inorganic ion transport and metabolism	fe(2+) transport protein 2 [Sorghum bicolor]	gene_SORBI_3001G156800	-2.27022	down	Inorganic ion transport and metabolism	fe(2+) transport protein 2 [Sorghum bicolor]	gene_SORBI_3001G156800	-2.27022	down	Inorganic ion transport and metabolism	fe(2+) transport protein 2 [Sorghum bicolor]	gene_SORBI_3001G156800	-2.27022	down	Inorganic ion transport and metabolism	fe(2+) transport protein 2 [Sorghum bicolor]
gene_SORBI_3004G004800	-2.27407	down	Carbohydrate transport and metabolism	sucrose:sucrose 1-fructosyltransferase [Sorghum bicolor]	gene_SORBI_3004G004800	-2.27407	down	Carbohydrate transport and metabolism	sucrose:sucrose 1-fructosyltransferase [Sorghum bicolor]	gene_SORBI_3004G004800	-2.27407	down	Carbohydrate transport and metabolism	sucrose:sucrose 1-fructosyltransferase [Sorghum bicolor]	gene_SORBI_3004G004800	-2.27407	down	Carbohydrate transport and metabolism	sucrose:sucrose 1-fructosyltransferase [Sorghum bicolor]
gene_SORBI_3002G387400	-2.27697	down	--	IQ domain-containing protein IQM2 [Sorghum bicolor]	gene_SORBI_3002G387400	-2.27697	down	--	IQ domain-containing protein IQM2 [Sorghum bicolor]	gene_SORBI_3002G387400	-2.27697	down	--	IQ domain-containing protein IQM2 [Sorghum bicolor]	gene_SORBI_3002G387400	-2.27697	down	--	IQ domain-containing protein IQM2 [Sorghum bicolor]
gene_SORBI_3001G238200	-2.27755	down	--	expansin-A31 [Sorghum bicolor]	gene_SORBI_3001G238200	-2.27755	down	--	expansin-A31 [Sorghum bicolor]	gene_SORBI_3001G238200	-2.27755	down	--	expansin-A31 [Sorghum bicolor]	gene_SORBI_3001G238200	-2.27755	down	--	expansin-A31 [Sorghum bicolor]
gene_SORBI_3001G035600	-2.27879	down	--	chalcone--flavonone isomerase [Sorghum bicolor]	gene_SORBI_3001G035600	-2.27879	down	--	chalcone--flavonone isomerase [Sorghum bicolor]	gene_SORBI_3001G035600	-2.27879	down	--	chalcone--flavonone isomerase [Sorghum bicolor]	gene_SORBI_3001G035600	-2.27879	down	--	chalcone--flavonone isomerase [Sorghum bicolor]
gene_SORBI_3007G149000	-2.28878	down	Secondary metabolites biosynthesis, transport and catabolism	flavonoid 3'-monooxygenase [Sorghum bicolor]	gene_SORBI_3007G149000	-2.28878	down	Secondary metabolites biosynthesis, transport and catabolism	flavonoid 3'-monooxygenase [Sorghum bicolor]	gene_SORBI_3007G149000	-2.28878	down	Secondary metabolites biosynthesis, transport and catabolism	flavonoid 3'-monooxygenase [Sorghum bicolor]	gene_SORBI_3007G149000	-2.28878	down	Secondary metabolites biosynthesis, transport and catabolism	flavonoid 3'-monooxygenase [Sorghum bicolor]
gene_SORBI_3001G403100	-2.29131	down	Secondary metabolites biosynthesis, transport and catabolism	laccase-3 [Sorghum bicolor]	gene_SORBI_3001G403100	-2.29131	down	Secondary metabolites biosynthesis, transport and catabolism	laccase-3 [Sorghum bicolor]	gene_SORBI_3001G403100	-2.29131	down	Secondary metabolites biosynthesis, transport and catabolism	laccase-3 [Sorghum bicolor]	gene_SORBI_3001G403100	-2.29131	down	Secondary metabolites biosynthesis, transport and catabolism	laccase-3 [Sorghum bicolor]
gene_SORBI_3001G341100	-2.30222	down	Cell cycle control, cell division, chromosome partitioning	hypothetical protein SORBI_3001G341100 [Sorghum bicolor]	gene_SORBI_3001G341100	-2.30222	down	Cell cycle control, cell division, chromosome partitioning	hypothetical protein SORBI_3001G341100 [Sorghum bicolor]	gene_SORBI_3001G341100	-2.30222	down	Cell cycle control, cell division, chromosome partitioning	hypothetical protein SORBI_3001G341100 [Sorghum bicolor]	gene_SORBI_3001G341100	-2.30222	down	Cell cycle control, cell division, chromosome partitioning	hypothetical protein SORBI_3001G341100 [Sorghum bicolor]
gene_SORBI_3003G356000	-2.30488	down	Amino acid transport and metabolism	delta-1-pyrroline-5-carboxylate synthase 2 [Sorghum bicolor]	gene_SORBI_3003G356000	-2.30488	down	Amino acid transport and metabolism	delta-1-pyrroline-5-carboxylate synthase 2 [Sorghum bicolor]	gene_SORBI_3003G356000	-2.30488	down	Amino acid transport and metabolism	delta-1-pyrroline-5-carboxylate synthase 2 [Sorghum bicolor]	gene_SORBI_3003G356000	-2.30488	down	Amino acid transport and metabolism	delta-1-pyrroline-5-carboxylate synthase 2 [Sorghum bicolor]
gene_SORBI_3009G218900	-2.31155	down	Lipid transport and metabolism;; General function prediction only	phosphomethylethanolamine N-methyltransferase [Sorghum bicolor]	gene_SORBI_3009G218900	-2.31155	down	Lipid transport and metabolism;; General function prediction only	phosphomethylethanolamine N-methyltransferase [Sorghum bicolor]	gene_SORBI_3009G218900	-2.31155	down	Lipid transport and metabolism;; General function prediction only	phosphomethylethanolamine N-methyltransferase [Sorghum bicolor]	gene_SORBI_3009G218900	-2.31155	down	Lipid transport and metabolism;; General function prediction only	phosphomethylethanolamine N-methyltransferase [Sorghum bicolor]
gene_SORBI_3003G136500	-2.31301	down	--	death domain-associated protein 6 [Sorghum bicolor]	gene_SORBI_3003G136500	-2.31301	down	--	death domain-associated protein 6 [Sorghum bicolor]	gene_SORBI_3003G136500	-2.31301	down	--	death domain-associated protein 6 [Sorghum bicolor]	gene_SORBI_3003G136500	-2.31301	down	--	death domain-associated protein 6 [Sorghum bicolor]
gene_SORBI_3001G418200	-2.32102	down	--	cysteine-rich repeat secretory protein 55 [Sorghum bicolor]	gene_SORBI_3001G418200	-2.32102	down	--	cysteine-rich repeat secretory protein 55 [Sorghum bicolor]	gene_SORBI_3001G418200	-2.32102	down	--	cysteine-rich repeat secretory protein 55 [Sorghum bicolor]	gene_SORBI_3001G418200	-2.32102	down	--	cysteine-rich repeat secretory protein 55 [Sorghum bicolor]
gene_SORBI_3001G032300	-2.32275	down	--	hypothetical protein SORBI_3001G032300 [Sorghum bicolor]	gene_SORBI_3001G032300	-2.32275	down	--	hypothetical protein SORBI_3001G032300 [Sorghum bicolor]	gene_SORBI_3001G032300	-2.32275	down	--	hypothetical protein SORBI_3001G032300 [Sorghum bicolor]	gene_SORBI_3001G032300	-2.32275	down	--	hypothetical protein SORBI_3001G032300 [Sorghum bicolor]
gene_SORBI_3004G268700	-2.32316	down	Secondary metabolites biosynthesis, transport and catabolism;; Lipid transport and metabolism	abscisic acid 8'-hydroxylase 1 [Sorghum bicolor]	gene_SORBI_3004G268700	-2.32316	down	Secondary metabolites biosynthesis, transport and catabolism;; Lipid transport and metabolism	abscisic acid 8'-hydroxylase 1 [Sorghum bicolor]	gene_SORBI_3004G268700	-2.32316	down	Secondary metabolites biosynthesis, transport and catabolism;; Lipid transport and metabolism	abscisic acid 8'-hydroxylase 1 [Sorghum bicolor]	gene_SORBI_3004G268700	-2.32316	down	Secondary metabolites biosynthesis, transport and catabolism;; Lipid transport and metabolism	abscisic acid 8'-hydroxylase 1 [Sorghum bicolor]
gene_SORBI_3003G117500	-2.32404	down	--	rapid alkalinization factor [Sorghum bicolor]	gene_SORBI_3003G117500	-2.32404	down	--	rapid alkalinization factor [Sorghum bicolor]	gene_SORBI_3003G117500	-2.32404	down	--	rapid alkalinization factor [Sorghum bicolor]	gene_SORBI_3003G117500	-2.32404	down	--	rapid alkalinization factor [Sorghum bicolor]
gene_SORBI_3001G304201	-2.33045	down	--	cortical cell-delineating protein [Sorghum bicolor]	gene_SORBI_3001G304201	-2.33045	down	--	cortical cell-delineating protein [Sorghum bicolor]	gene_SORBI_3001G304201	-2.33045	down	--	cortical cell-delineating protein [Sorghum bicolor]	gene_SORBI_3001G304201	-2.33045	down	--	cortical cell-delineating protein [Sorghum bicolor]
gene_SORBI_3002G269300	-2.33655	down	--	dehydration-responsive element-binding protein 1A [Sorghum bicolor]	gene_SORBI_3002G269300	-2.33655	down	--	dehydration-responsive element-binding protein 1A [Sorghum bicolor]	gene_SORBI_3002G269300	-2.33655	down	--	dehydration-responsive element-binding protein 1A [Sorghum bicolor]	gene_SORBI_3002G269300	-2.33655	down	--	dehydration-responsive element-binding protein 1A [Sorghum bicolor]
gene_SORBI_3001G058300	-2.34186	down	--	leucine-rich repeat extensin-like protein 6 [Sorghum bicolor]	gene_SORBI_3001G058300	-2.34186	down	--	leucine-rich repeat extensin-like protein 6 [Sorghum bicolor]	gene_SORBI_3001G058300	-2.34186	down	--	leucine-rich repeat extensin-like protein 6 [Sorghum bicolor]	gene_SORBI_3001G058300	-2.34186	down	--	leucine-rich repeat extensin-like protein 6 [Sorghum bicolor]
gene_SORBI_3003G411200	-2.34414	down	Lipid transport and metabolism	random slug protein 5 [Sorghum bicolor]	gene_SORBI_3003G411200	-2.34414	down	Lipid transport and metabolism	random slug protein 5 [Sorghum bicolor]	gene_SORBI_3003G411200	-2.34414	down	Lipid transport and metabolism	random slug protein 5 [Sorghum bicolor]	gene_SORBI_3003G411200	-2.34414	down	Lipid transport and metabolism	random slug protein 5 [Sorghum bicolor]
gene_SORBI_3009G217700	-2.35018	down	--	uncharacterized protein LOC110430608 [Sorghum bicolor]	gene_SORBI_3009G217700	-2.35018	down	--	uncharacterized protein LOC110430608 [Sorghum bicolor]	gene_SORBI_3009G217700	-2.35018	down	--	uncharacterized protein LOC110430608 [Sorghum bicolor]	gene_SORBI_3009G217700	-2.35018	down	--	uncharacterized protein LOC110430608 [Sorghum bicolor]
gene_SORBI_3001G526200	-2.35659	down	Transcription	homeobox protein knotted-1-like 3 [Sorghum bicolor]	gene_SORBI_3001G526200	-2.35659	down	Transcription	homeobox protein knotted-1-like 3 [Sorghum bicolor]	gene_SORBI_3001G526200	-2.35659	down	Transcription	homeobox protein knotted-1-like 3 [Sorghum bicolor]	gene_SORBI_3001G526200	-2.35659	down	Transcription	homeobox protein knotted-1-like 3 [Sorghum bicolor]
gene_SORBI_3001G458400	-2.38306	down	Carbohydrate transport and metabolism	beta-glucosidase 6 [Sorghum bicolor]	gene_SORBI_3001G458400	-2.38306	down	Carbohydrate transport and metabolism	beta-glucosidase 6 [Sorghum bicolor]	gene_SORBI_3001G458400	-2.38306	down	Carbohydrate transport and metabolism	beta-glucosidase 6 [Sorghum bicolor]	gene_SORBI_3001G458400	-2.38306	down	Carbohydrate transport and metabolism	beta-glucosidase 6 [Sorghum bicolor]
gene_SORBI_3004G233400	-2.38912	down	--	hypothetical protein SORBI_3004G233400 [Sorghum bicolor]	gene_SORBI_3004G233400	-2.38912	down	--	hypothetical protein SORBI_3004G233400 [Sorghum bicolor]	gene_SORBI_3004G233400	-2.38912	down	--	hypothetical protein SORBI_3004G233400 [Sorghum bicolor]	gene_SORBI_3004G233400	-2.38912	down	--	hypothetical protein SORBI_3004G233400 [Sorghum bicolor]
gene_SORBI_3002G208000	-2.40531	down	--	hypothetical protein SORBI_3002G208000 [Sorghum bicolor]	gene_SORBI_3002G208000	-2.40531	down	--	hypothetical protein SORBI_3002G208000 [Sorghum bicolor]	gene_SORBI_3002G208000	-2.40531	down	--	hypothetical protein SORBI_3002G208000 [Sorghum bicolor]	gene_SORBI_3002G208000	-2.40531	down	--	hypothetical protein SORBI_3002G208000 [Sorghum bicolor]
gene_SORBI_3001G453900	-2.42624	down	Lipid transport and metabolism	uncharacterized protein LOC8056879 [Sorghum bicolor]	gene_SORBI_3001G453900	-2.42624	down	Lipid transport and metabolism	uncharacterized protein LOC8056879 [Sorghum bicolor]	gene_SORBI_3001G453900	-2.42624	down	Lipid transport and metabolism	uncharacterized protein LOC8056879 [Sorghum bicolor]	gene_SORBI_3001G453900	-2.42624	down	Lipid transport and metabolism	uncharacterized protein LOC8056879 [Sorghum bicolor]
gene_SORBI_3006G183900	-2.42873	down	Secondary metabolites biosynthesis, transport and catabolism;; Lipid transport and metabolism	cytochrome P450 87A3 [Sorghum bicolor]	gene_SORBI_3006G183900	-2.42873	down	Secondary metabolites biosynthesis, transport and catabolism;; Lipid transport and metabolism	cytochrome P450 87A3 [Sorghum bicolor]	gene_SORBI_3006G183900	-2.42873	down	Secondary metabolites biosynthesis, transport and catabolism;; Lipid transport and metabolism	cytochrome P450 87A3 [Sorghum bicolor]	gene_SORBI_3006G183900	-2.42873	down	Secondary metabolites biosynthesis, transport and catabolism;; Lipid transport and metabolism	cytochrome P450 87A3 [Sorghum bicolor]
gene_SORBI_3003G203600	-2.44064	down	Energy production and conversion	aldehyde dehydrogenase family 2 member C4 [Sorghum bicolor]	gene_SORBI_3003G203600	-2.44064	down	Energy production and conversion	aldehyde dehydrogenase family 2 member C4 [Sorghum bicolor]	gene_SORBI_3003G203600	-2.44064	down	Energy production and conversion	aldehyde dehydrogenase family 2 member C4 [Sorghum bicolor]	gene_SORBI_3003G203600	-2.44064	down	Energy production and conversion	aldehyde dehydrogenase family 2 member C4 [Sorghum bicolor]
gene_SORBI_3009G250000	-2.4497	down	--	transcription factor FAMA isoform X2 [Sorghum bicolor]	gene_SORBI_3009G250000	-2.4497	down	--	transcription factor FAMA isoform X2 [Sorghum bicolor]	gene_SORBI_3009G250000	-2.4497	down	--	transcription factor FAMA isoform X2 [Sorghum bicolor]	gene_SORBI_3009G250000	-2.4497	down	--	transcription factor FAMA isoform X2 [Sorghum bicolor]
gene_SORBI_3005G020400	-2.47376	down	Intracellular trafficking, secretion, and vesicular transport	type I inositol polyphosphate 5-phosphatase 10 [Sorghum bicolor]	gene_SORBI_3005G020400	-2.47376	down	Intracellular trafficking, secretion, and vesicular transport	type I inositol polyphosphate 5-phosphatase 10 [Sorghum bicolor]	gene_SORBI_3005G020400	-2.47376	down	Intracellular trafficking, secretion, and vesicular transport	type I inositol polyphosphate 5-phosphatase 10 [Sorghum bicolor]	gene_SORBI_3005G020400	-2.47376	down	Intracellular trafficking, secretion, and vesicular transport	type I inositol polyphosphate 5-phosphatase 10 [Sorghum bicolor]
gene_SORBI_3003G215300	-2.49953	down	Secondary metabolites biosynthesis, transport and catabolism	hypothetical protein SORBI_3003G215300 [Sorghum bicolor]	gene_SORBI_3003G215300	-2.49953	down	Secondary metabolites biosynthesis, transport and catabolism	hypothetical protein SORBI_3003G215300 [Sorghum bicolor]	gene_SORBI_3003G215300	-2.49953	down	Secondary metabolites biosynthesis, transport and catabolism	hypothetical protein SORBI_3003G215300 [Sorghum bicolor]	gene_SORBI_3003G215300	-2.49953	down	Secondary metabolites biosynthesis, transport and catabolism	hypothetical protein SORBI_3003G215300 [Sorghum bicolor]
gene_SORBI_3004G247500	-2.50441	down	--	probable peroxygenase 4 [Sorghum bicolor]	gene_SORBI_3004G247500	-2.50441	down	--	probable peroxygenase 4 [Sorghum bicolor]	gene_SORBI_3004G247500	-2.50441	down	--	probable peroxygenase 4 [Sorghum bicolor]	gene_SORBI_3004G247500	-2.50441	down	--	probable peroxygenase 4 [Sorghum bicolor]
gene_SORBI_3005G122400	-2.50843	down	--	probable LRR receptor-like serine/threonine-protein kinase At3g47570 [Sorghum bicolor]	gene_SORBI_3005G122400	-2.50843	down	--	probable LRR receptor-like serine/threonine-protein kinase At3g47570 [Sorghum bicolor]	gene_SORBI_3005G122400	-2.50843	down	--	probable LRR receptor-like serine/threonine-protein kinase At3g47570 [Sorghum bicolor]	gene_SORBI_3005G122400	-2.50843	down	--	probable LRR receptor-like serine/threonine-protein kinase At3g47570 [Sorghum bicolor]
gene_SORBI_3004G084100	-2.51119	down	--	uncharacterized protein LOC8082920 [Sorghum bicolor]	gene_SORBI_3004G084100	-2.51119	down	--	uncharacterized protein LOC8082920 [Sorghum bicolor]	gene_SORBI_3004G084100	-2.51119	down	--	uncharacterized protein LOC8082920 [Sorghum bicolor]	gene_SORBI_3004G084100	-2.51119	down	--	uncharacterized protein LOC8082920 [Sorghum bicolor]
gene_SORBI_3001G391500	-2.51394	down	Transcription	transcription factor MYB2 [Sorghum bicolor]	gene_SORBI_3001G391500	-2.51394	down	Transcription	transcription factor MYB2 [Sorghum bicolor]	gene_SORBI_3001G391500	-2.51394	down	Transcription	transcription factor MYB2 [Sorghum bicolor]	gene_SORBI_3001G391500	-2.51394	down	Transcription	transcription factor MYB2 [Sorghum bicolor]
gene_SORBI_3009G197600	-2.52477	down	General function prediction only	O-methyltransferase ZRP4 [Sorghum bicolor]	gene_SORBI_3009G197600	-2.52477	down	General function prediction only	O-methyltransferase ZRP4 [Sorghum bicolor]	gene_SORBI_3009G197600	-2.52477	down	General function prediction only	O-methyltransferase ZRP4 [Sorghum bicolor]	gene_SORBI_3009G197600	-2.52477	down	General function prediction only	O-methyltransferase ZRP4 [Sorghum bicolor]
gene_SORBI_3002G003800	-2.54137	down	--	uclacyanin 1 [Sorghum bicolor]	gene_SORBI_3002G003800	-2.54137	down	--	uclacyanin 1 [Sorghum bicolor]	gene_SORBI_3002G003800	-2.54137	down	--	uclacyanin 1 [Sorghum bicolor]	gene_SORBI_3002G003800	-2.54137	down	--	uclacyanin 1 [Sorghum bicolor]
gene_SORBI_3003G154500	-2.54314	down	--	uncharacterized protein LOC110433561 [Sorghum bicolor]	gene_SORBI_3003G154500	-2.54314	down	--	uncharacterized protein LOC110433561 [Sorghum bicolor]	gene_SORBI_3003G154500	-2.54314	down	--	uncharacterized protein LOC110433561 [Sorghum bicolor]	gene_SORBI_3003G154500	-2.54314	down	--	uncharacterized protein LOC110433561 [Sorghum bicolor]
gene_SORBI_3001G200000	-2.54696	down	Signal transduction mechanisms	putative disease resistance protein RGA3 [Sorghum bicolor]	gene_SORBI_3001G200000	-2.54696	down	Signal transduction mechanisms	putative disease resistance protein RGA3 [Sorghum bicolor]	gene_SORBI_3001G200000	-2.54696	down	Signal transduction mechanisms	putative disease resistance protein RGA3 [Sorghum bicolor]	gene_SORBI_3001G200000	-2.54696	down	Signal transduction mechanisms	putative disease resistance protein RGA3 [Sorghum bicolor]
gene_SORBI_3002G154600	-2.55865	down	--	fasciclin-like arabinogalactan protein 2 [Sorghum bicolor]	gene_SORBI_3002G154600	-2.55865	down	--	fasciclin-like arabinogalactan protein 2 [Sorghum bicolor]	gene_SORBI_3002G154600	-2.55865	down	--	fasciclin-like arabinogalactan protein 2 [Sorghum bicolor]	gene_SORBI_3002G154600	-2.55865	down	--	fasciclin-like arabinogalactan protein 2 [Sorghum bicolor]
gene_SORBI_3001G195100	-2.55975	down	Secondary metabolites biosynthesis, transport and catabolism	cytochrome P450 89A2 [Sorghum bicolor]	gene_SORBI_3001G195100	-2.55975	down	Secondary metabolites biosynthesis, transport and catabolism	cytochrome P450 89A2 [Sorghum bicolor]	gene_SORBI_3001G195100	-2.55975	down	Secondary metabolites biosynthesis, transport and catabolism	cytochrome P450 89A2 [Sorghum bicolor]	gene_SORBI_3001G195100	-2.55975	down	Secondary metabolites biosynthesis, transport and catabolism	cytochrome P450 89A2 [Sorghum bicolor]
gene_SORBI_3003G079200	-2.58109	down	--	uncharacterized protein LOC110434009 [Sorghum bicolor]	gene_SORBI_3003G079200	-2.58109	down	--	uncharacterized protein LOC110434009 [Sorghum bicolor]	gene_SORBI_3003G079200	-2.58109	down	--	uncharacterized protein LOC110434009 [Sorghum bicolor]	gene_SORBI_3003G079200	-2.58109	down	--	uncharacterized protein LOC110434009 [Sorghum bicolor]
gene_SORBI_3002G377600	-2.58929	down	Lipid transport and metabolism	hypothetical protein SORBI_3002G377600 [Sorghum bicolor]	gene_SORBI_3002G377600	-2.58929	down	Lipid transport and metabolism	hypothetical protein SORBI_3002G377600 [Sorghum bicolor]	gene_SORBI_3002G377600	-2.58929	down	Lipid transport and metabolism	hypothetical protein SORBI_3002G377600 [Sorghum bicolor]	gene_SORBI_3002G377600	-2.58929	down	Lipid transport and metabolism	hypothetical protein SORBI_3002G377600 [Sorghum bicolor]
gene_SORBI_3001G112200	-2.59213	down	--	cortical cell-delineating protein [Sorghum bicolor]	gene_SORBI_3001G112200	-2.59213	down	--	cortical cell-delineating protein [Sorghum bicolor]	gene_SORBI_3001G112200	-2.59213	down	--	cortical cell-delineating protein [Sorghum bicolor]	gene_SORBI_3001G112200	-2.59213	down	--	cortical cell-delineating protein [Sorghum bicolor]
gene_SORBI_3007G149900	-2.59809	down	Signal transduction mechanisms	serine/threonine-protein kinase RIPK [Sorghum bicolor]	gene_SORBI_3007G149900	-2.59809	down	Signal transduction mechanisms	serine/threonine-protein kinase RIPK [Sorghum bicolor]	gene_SORBI_3007G149900	-2.59809	down	Signal transduction mechanisms	serine/threonine-protein kinase RIPK [Sorghum bicolor]	gene_SORBI_3007G149900	-2.59809	down	Signal transduction mechanisms	serine/threonine-protein kinase RIPK [Sorghum bicolor]
gene_SORBI_3007G009500	-2.59925	down	Signal transduction mechanisms	serine/threonine-protein kinase-like protein CCR4 [Sorghum bicolor]	gene_SORBI_3007G009500	-2.59925	down	Signal transduction mechanisms	serine/threonine-protein kinase-like protein CCR4 [Sorghum bicolor]	gene_SORBI_3007G009500	-2.59925	down	Signal transduction mechanisms	serine/threonine-protein kinase-like protein CCR4 [Sorghum bicolor]	gene_SORBI_3007G009500	-2.59925	down	Signal transduction mechanisms	serine/threonine-protein kinase-like protein CCR4 [Sorghum bicolor]
gene_SORBI_3005G046700	-2.60347	down	--	cortical cell-delineating protein [Sorghum bicolor]	gene_SORBI_3005G046700	-2.60347	down	--	cortical cell-delineating protein [Sorghum bicolor]	gene_SORBI_3005G046700	-2.60347	down	--	cortical cell-delineating protein [Sorghum bicolor]	gene_SORBI_3005G046700	-2.60347	down	--	cortical cell-delineating protein [Sorghum bicolor]
gene_SORBI_3009G088700	-2.6038	down	--	probable glucan 1,3-beta-glucosidase A [Sorghum bicolor]	gene_SORBI_3009G088700	-2.6038	down	--	probable glucan 1,3-beta-glucosidase A [Sorghum bicolor]	gene_SORBI_3009G088700	-2.6038	down	--	probable glucan 1,3-beta-glucosidase A [Sorghum bicolor]	gene_SORBI_3009G088700	-2.6038	down	--	probable glucan 1,3-beta-glucosidase A [Sorghum bicolor]
gene_SORBI_3001G263900	-2.61807	down	Secondary metabolites biosynthesis, transport and catabolism	alcohol dehydrogenase-like 4 isoform X2 [Sorghum bicolor]	gene_SORBI_3001G263900	-2.61807	down	Secondary metabolites biosynthesis, transport and catabolism	alcohol dehydrogenase-like 4 isoform X2 [Sorghum bicolor]	gene_SORBI_3001G263900	-2.61807	down	Secondary metabolites biosynthesis, transport and catabolism	alcohol dehydrogenase-like 4 isoform X2 [Sorghum bicolor]	gene_SORBI_3001G263900	-2.61807	down	Secondary metabolites biosynthesis, transport and catabolism	alcohol dehydrogenase-like 4 isoform X2 [Sorghum bicolor]
gene_SORBI_3003G364200	-2.62883	down	Cell wall/membrane/envelope biogenesis	hevamine-A [Sorghum bicolor]	gene_SORBI_3003G364200	-2.62883	down	Cell wall/membrane/envelope biogenesis	hevamine-A [Sorghum bicolor]	gene_SORBI_3003G364200	-2.62883	down	Cell wall/membrane/envelope biogenesis	hevamine-A [Sorghum bicolor]	gene_SORBI_3003G364200	-2.62883	down	Cell wall/membrane/envelope biogenesis	hevamine-A [Sorghum bicolor]
gene_SORBI_3006G100501	-2.65014	down	--	hypothetical protein SORBI_3006G100501 [Sorghum bicolor]	gene_SORBI_3006G100501	-2.65014	down	--	hypothetical protein SORBI_3006G100501 [Sorghum bicolor]	gene_SORBI_3006G100501	-2.65014	down	--	hypothetical protein SORBI_3006G100501 [Sorghum bicolor]	gene_SORBI_3006G100501	-2.65014	down	--	hypothetical protein SORBI_3006G100501 [Sorghum bicolor]
gene_SORBI_3010G128000	-2.65342	down	Posttranslational modification, protein turnover, chaperones	aspartyl protease family protein At5g10770 [Sorghum bicolor]	gene_SORBI_3010G128000	-2.65342	down	Posttranslational modification, protein turnover, chaperones	aspartyl protease family protein At5g10770 [Sorghum bicolor]	gene_SORBI_3010G128000	-2.65342	down	Posttranslational modification, protein turnover, chaperones	aspartyl protease family protein At5g10770 [Sorghum bicolor]	gene_SORBI_3010G128000	-2.65342	down	Posttranslational modification, protein turnover, chaperones	aspartyl protease family protein At5g10770 [Sorghum bicolor]
gene_SORBI_3003G223400	-2.6577	down	--	MYB-like transcription factor ETC3 [Sorghum bicolor]	gene_SORBI_3003G223400	-2.6577	down	--	MYB-like transcription factor ETC3 [Sorghum bicolor]	gene_SORBI_3003G223400	-2.6577	down	--	MYB-like transcription factor ETC3 [Sorghum bicolor]	gene_SORBI_3003G223400	-2.6577	down	--	MYB-like transcription factor ETC3 [Sorghum bicolor]
gene_SORBI_3002G041100	-2.66118	down	Amino acid transport and metabolism	hypothetical protein SORBI_3002G041100 [Sorghum bicolor]	gene_SORBI_3002G041100	-2.66118	down	Amino acid transport and metabolism	hypothetical protein SORBI_3002G041100 [Sorghum bicolor]	gene_SORBI_3002G041100	-2.66118	down	Amino acid transport and metabolism	hypothetical protein SORBI_3002G041100 [Sorghum bicolor]	gene_SORBI_3002G041100	-2.66118	down	Amino acid transport and metabolism	hypothetical protein SORBI_3002G041100 [Sorghum bicolor]
gene_SORBI_3010G099000	-2.66646	down	--	U-box domain-containing protein 39 [Sorghum bicolor]	gene_SORBI_3010G099000	-2.66646	down	--	U-box domain-containing protein 39 [Sorghum bicolor]	gene_SORBI_3010G099000	-2.66646	down	--	U-box domain-containing protein 39 [Sorghum bicolor]	gene_SORBI_3010G099000	-2.66646	down	--	U-box domain-containing protein 39 [Sorghum bicolor]
gene_SORBI_3006G243900	-2.6748	down	--	hypothetical protein SORBI_3006G243900 [Sorghum bicolor]	gene_SORBI_3006G243900	-2.6748	down	--	hypothetical protein SORBI_3006G243900 [Sorghum bicolor]	gene_SORBI_3006G243900	-2.6748	down	--	hypothetical protein SORBI_3006G243900 [Sorghum bicolor]	gene_SORBI_3006G243900	-2.6748	down	--	hypothetical protein SORBI_3006G243900 [Sorghum bicolor]
gene_SORBI_3006G078400	-2.69243	down	--	abscisic stress-ripening protein 3 [Sorghum bicolor]	gene_SORBI_3006G078400	-2.69243	down	--	abscisic stress-ripening protein 3 [Sorghum bicolor]	gene_SORBI_3006G078400	-2.69243	down	--	abscisic stress-ripening protein 3 [Sorghum bicolor]	gene_SORBI_3006G078400	-2.69243	down	--	abscisic stress-ripening protein 3 [Sorghum bicolor]
gene_SORBI_3005G186100	-2.694	down	Lipid transport and metabolism	patatin-like protein 1 [Sorghum bicolor]	gene_SORBI_3005G186100	-2.694	down	Lipid transport and metabolism	patatin-like protein 1 [Sorghum bicolor]	gene_SORBI_3005G186100	-2.694	down	Lipid transport and metabolism	patatin-like protein 1 [Sorghum bicolor]	gene_SORBI_3005G186100	-2.694	down	Lipid transport and metabolism	patatin-like protein 1 [Sorghum bicolor]
gene_SORBI_3005G186200	-2.69539	down	Lipid transport and metabolism	patatin-like protein 1 [Sorghum bicolor]	gene_SORBI_3005G186200	-2.69539	down	Lipid transport and metabolism	patatin-like protein 1 [Sorghum bicolor]	gene_SORBI_3005G186200	-2.69539	down	Lipid transport and metabolism	patatin-like protein 1 [Sorghum bicolor]	gene_SORBI_3005G186200	-2.69539	down	Lipid transport and metabolism	patatin-like protein 1 [Sorghum bicolor]
gene_SORBI_3004G009400	-2.71123	down	--	high-affinity nitrate transporter 2.1 [Sorghum bicolor]	gene_SORBI_3004G009400	-2.71123	down	--	high-affinity nitrate transporter 2.1 [Sorghum bicolor]	gene_SORBI_3004G009400	-2.71123	down	--	high-affinity nitrate transporter 2.1 [Sorghum bicolor]	gene_SORBI_3004G009400	-2.71123	down	--	high-affinity nitrate transporter 2.1 [Sorghum bicolor]
gene_SORBI_3004G218900	-2.71138	down	--	long-chain-alcohol oxidase FAO2 [Sorghum bicolor]	gene_SORBI_3004G218900	-2.71138	down	--	long-chain-alcohol oxidase FAO2 [Sorghum bicolor]	gene_SORBI_3004G218900	-2.71138	down	--	long-chain-alcohol oxidase FAO2 [Sorghum bicolor]	gene_SORBI_3004G218900	-2.71138	down	--	long-chain-alcohol oxidase FAO2 [Sorghum bicolor]
gene_SORBI_3003G385500	-2.72299	down	--	linoleate 9S-lipoxygenase 2 [Sorghum bicolor]	gene_SORBI_3003G385500	-2.72299	down	--	linoleate 9S-lipoxygenase 2 [Sorghum bicolor]	gene_SORBI_3003G385500	-2.72299	down	--	linoleate 9S-lipoxygenase 2 [Sorghum bicolor]	gene_SORBI_3003G385500	-2.72299	down	--	linoleate 9S-lipoxygenase 2 [Sorghum bicolor]
gene_SORBI_3004G128600	-2.74221	down	--	plasma membrane-associated cation-binding protein 1 [Sorghum bicolor]	gene_SORBI_3004G128600	-2.74221	down	--	plasma membrane-associated cation-binding protein 1 [Sorghum bicolor]	gene_SORBI_3004G128600	-2.74221	down	--	plasma membrane-associated cation-binding protein 1 [Sorghum bicolor]	gene_SORBI_3004G128600	-2.74221	down	--	plasma membrane-associated cation-binding protein 1 [Sorghum bicolor]
gene_SORBI_3009G205500	-2.75135	down	--	uncharacterized protein LOC8084435 [Sorghum bicolor]	gene_SORBI_3009G205500	-2.75135	down	--	uncharacterized protein LOC8084435 [Sorghum bicolor]	gene_SORBI_3009G205500	-2.75135	down	--	uncharacterized protein LOC8084435 [Sorghum bicolor]	gene_SORBI_3009G205500	-2.75135	down	--	uncharacterized protein LOC8084435 [Sorghum bicolor]
gene_SORBI_3006G084600	-2.76557	down	Amino acid transport and metabolism	amino-acid permease BAT1 homolog [Sorghum bicolor]	gene_SORBI_3006G084600	-2.76557	down	Amino acid transport and metabolism	amino-acid permease BAT1 homolog [Sorghum bicolor]	gene_SORBI_3006G084600	-2.76557	down	Amino acid transport and metabolism	amino-acid permease BAT1 homolog [Sorghum bicolor]	gene_SORBI_3006G084600	-2.76557	down	Amino acid transport and metabolism	amino-acid permease BAT1 homolog [Sorghum bicolor]
gene_SORBI_3006G172550	-2.77273	down	--	14 kDa proline-rich protein DC2.15 [Sorghum bicolor]	gene_SORBI_3006G172550	-2.77273	down	--	14 kDa proline-rich protein DC2.15 [Sorghum bicolor]	gene_SORBI_3006G172550	-2.77273	down	--	14 kDa proline-rich protein DC2.15 [Sorghum bicolor]	gene_SORBI_3006G172550	-2.77273	down	--	14 kDa proline-rich protein DC2.15 [Sorghum bicolor]
gene_SORBI_3001G302200	-2.78035	down	Carbohydrate transport and metabolism	putative glucuronosyltransferase PGSIP8 [Sorghum bicolor]	gene_SORBI_3001G302200	-2.78035	down	Carbohydrate transport and metabolism	putative glucuronosyltransferase PGSIP8 [Sorghum bicolor]	gene_SORBI_3001G302200	-2.78035	down	Carbohydrate transport and metabolism	putative glucuronosyltransferase PGSIP8 [Sorghum bicolor]	gene_SORBI_3001G302200	-2.78035	down	Carbohydrate transport and metabolism	putative glucuronosyltransferase PGSIP8 [Sorghum bicolor]
gene_SORBI_3010G132000	-2.7818	down	--	arabinogalactan peptide 23 [Sorghum bicolor]	gene_SORBI_3010G132000	-2.7818	down	--	arabinogalactan peptide 23 [Sorghum bicolor]	gene_SORBI_3010G132000	-2.7818	down	--	arabinogalactan peptide 23 [Sorghum bicolor]	gene_SORBI_3010G132000	-2.7818	down	--	arabinogalactan peptide 23 [Sorghum bicolor]
gene_SORBI_3003G191000	-2.79925	down	General function prediction only	thiamine thiazole synthase 1, chloroplastic [Sorghum bicolor]	gene_SORBI_3003G191000	-2.79925	down	General function prediction only	thiamine thiazole synthase 1, chloroplastic [Sorghum bicolor]	gene_SORBI_3003G191000	-2.79925	down	General function prediction only	thiamine thiazole synthase 1, chloroplastic [Sorghum bicolor]	gene_SORBI_3003G191000	-2.79925	down	General function prediction only	thiamine thiazole synthase 1, chloroplastic [Sorghum bicolor]
gene_SORBI_3003G418300	-2.80516	down	Signal transduction mechanisms	receptor-like protein kinase ANXUR2 [Sorghum bicolor]	gene_SORBI_3003G418300	-2.80516	down	Signal transduction mechanisms	receptor-like protein kinase ANXUR2 [Sorghum bicolor]	gene_SORBI_3003G418300	-2.80516	down	Signal transduction mechanisms	receptor-like protein kinase ANXUR2 [Sorghum bicolor]	gene_SORBI_3003G418300	-2.80516	down	Signal transduction mechanisms	receptor-like protein kinase ANXUR2 [Sorghum bicolor]
gene_SORBI_3007G008100	-2.8122	down	--	pectinesterase inhibitor 28 [Sorghum bicolor]	gene_SORBI_3007G008100	-2.8122	down	--	pectinesterase inhibitor 28 [Sorghum bicolor]	gene_SORBI_3007G008100	-2.8122	down	--	pectinesterase inhibitor 28 [Sorghum bicolor]	gene_SORBI_3007G008100	-2.8122	down	--	pectinesterase inhibitor 28 [Sorghum bicolor]
gene_SORBI_3010G095400	-2.8452	down	Amino acid transport and metabolism	hypothetical protein SORBI_3010G095400 [Sorghum bicolor]	gene_SORBI_3010G095400	-2.8452	down	Amino acid transport and metabolism	hypothetical protein SORBI_3010G095400 [Sorghum bicolor]	gene_SORBI_3010G095400	-2.8452	down	Amino acid transport and metabolism	hypothetical protein SORBI_3010G095400 [Sorghum bicolor]	gene_SORBI_3010G095400	-2.8452	down	Amino acid transport and metabolism	hypothetical protein SORBI_3010G095400 [Sorghum bicolor]
gene_SORBI_3003G203500	-2.87278	down	Energy production and conversion	aldehyde dehydrogenase family 2 member C4-like [Sorghum bicolor]	gene_SORBI_3003G203500	-2.87278	down	Energy production and conversion	aldehyde dehydrogenase family 2 member C4-like [Sorghum bicolor]	gene_SORBI_3003G203500	-2.87278	down	Energy production and conversion	aldehyde dehydrogenase family 2 member C4-like [Sorghum bicolor]	gene_SORBI_3003G203500	-2.87278	down	Energy production and conversion	aldehyde dehydrogenase family 2 member C4-like [Sorghum bicolor]
gene_SORBI_3010G270700	-2.87524	down	--	GDSL esterase/lipase At5g55050 [Sorghum bicolor]	gene_SORBI_3010G270700	-2.87524	down	--	GDSL esterase/lipase At5g55050 [Sorghum bicolor]	gene_SORBI_3010G270700	-2.87524	down	--	GDSL esterase/lipase At5g55050 [Sorghum bicolor]	gene_SORBI_3010G270700	-2.87524	down	--	GDSL esterase/lipase At5g55050 [Sorghum bicolor]
gene_SORBI_3004G312500	-2.89728	down	Energy production and conversion	nitrate reductase [NAD(P)H] [Sorghum bicolor]	gene_SORBI_3004G312500	-2.89728	down	Energy production and conversion	nitrate reductase [NAD(P)H] [Sorghum bicolor]	gene_SORBI_3004G312500	-2.89728	down	Energy production and conversion	nitrate reductase [NAD(P)H] [Sorghum bicolor]	gene_SORBI_3004G312500	-2.89728	down	Energy production and conversion	nitrate reductase [NAD(P)H] [Sorghum bicolor]
gene_SORBI_3004G148100	-2.90276	down	--	putative germin-like protein 2-2 [Sorghum bicolor]	gene_SORBI_3004G148100	-2.90276	down	--	putative germin-like protein 2-2 [Sorghum bicolor]	gene_SORBI_3004G148100	-2.90276	down	--	putative germin-like protein 2-2 [Sorghum bicolor]	gene_SORBI_3004G148100	-2.90276	down	--	putative germin-like protein 2-2 [Sorghum bicolor]
gene_SORBI_3006G149600	-2.90416	down	--	auxin response factor 8 [Sorghum bicolor]	gene_SORBI_3006G149600	-2.90416	down	--	auxin response factor 8 [Sorghum bicolor]	gene_SORBI_3006G149600	-2.90416	down	--	auxin response factor 8 [Sorghum bicolor]	gene_SORBI_3006G149600	-2.90416	down	--	auxin response factor 8 [Sorghum bicolor]
gene_SORBI_3003G414800	-2.9134	down	--	protein LURP-one-related 11 [Sorghum bicolor]	gene_SORBI_3003G414800	-2.9134	down	--	protein LURP-one-related 11 [Sorghum bicolor]	gene_SORBI_3003G414800	-2.9134	down	--	protein LURP-one-related 11 [Sorghum bicolor]	gene_SORBI_3003G414800	-2.9134	down	--	protein LURP-one-related 11 [Sorghum bicolor]
gene_SORBI_3003G373000	-2.92831	down	Transcription	myb-related protein 308 [Sorghum bicolor]	gene_SORBI_3003G373000	-2.92831	down	Transcription	myb-related protein 308 [Sorghum bicolor]	gene_SORBI_3003G373000	-2.92831	down	Transcription	myb-related protein 308 [Sorghum bicolor]	gene_SORBI_3003G373000	-2.92831	down	Transcription	myb-related protein 308 [Sorghum bicolor]
gene_SORBI_3004G258300	-2.9497	down	Posttranslational modification, protein turnover, chaperones	aspartyl protease family protein At5g10770 [Sorghum bicolor]	gene_SORBI_3004G258300	-2.9497	down	Posttranslational modification, protein turnover, chaperones	aspartyl protease family protein At5g10770 [Sorghum bicolor]	gene_SORBI_3004G258300	-2.9497	down	Posttranslational modification, protein turnover, chaperones	aspartyl protease family protein At5g10770 [Sorghum bicolor]	gene_SORBI_3004G258300	-2.9497	down	Posttranslational modification, protein turnover, chaperones	aspartyl protease family protein At5g10770 [Sorghum bicolor]
gene_SORBI_3004G302500	-2.96659	down	--	thylakoid lumenal protein TL20.3, chloroplastic [Sorghum bicolor]	gene_SORBI_3004G302500	-2.96659	down	--	thylakoid lumenal protein TL20.3, chloroplastic [Sorghum bicolor]	gene_SORBI_3004G302500	-2.96659	down	--	thylakoid lumenal protein TL20.3, chloroplastic [Sorghum bicolor]	gene_SORBI_3004G302500	-2.96659	down	--	thylakoid lumenal protein TL20.3, chloroplastic [Sorghum bicolor]
gene_SORBI_3001G071700	-2.96769	down	Signal transduction mechanisms	proline-rich receptor-like protein kinase PERK4 [Sorghum bicolor]	gene_SORBI_3001G071700	-2.96769	down	Signal transduction mechanisms	proline-rich receptor-like protein kinase PERK4 [Sorghum bicolor]	gene_SORBI_3001G071700	-2.96769	down	Signal transduction mechanisms	proline-rich receptor-like protein kinase PERK4 [Sorghum bicolor]	gene_SORBI_3001G071700	-2.96769	down	Signal transduction mechanisms	proline-rich receptor-like protein kinase PERK4 [Sorghum bicolor]
gene_SORBI_3004G009500	-2.98323	down	--	high-affinity nitrate transporter 2.1 [Sorghum bicolor]	gene_SORBI_3004G009500	-2.98323	down	--	high-affinity nitrate transporter 2.1 [Sorghum bicolor]	gene_SORBI_3004G009500	-2.98323	down	--	high-affinity nitrate transporter 2.1 [Sorghum bicolor]	gene_SORBI_3004G009500	-2.98323	down	--	high-affinity nitrate transporter 2.1 [Sorghum bicolor]
gene_SORBI_3006G243600	-2.9858	down	--	peroxidase P7 [Sorghum bicolor]	gene_SORBI_3006G243600	-2.9858	down	--	peroxidase P7 [Sorghum bicolor]	gene_SORBI_3006G243600	-2.9858	down	--	peroxidase P7 [Sorghum bicolor]	gene_SORBI_3006G243600	-2.9858	down	--	peroxidase P7 [Sorghum bicolor]
gene_SORBI_3001G393500	-3.00567	down	Signal transduction mechanisms	hypothetical protein SORBI_3001G393500 [Sorghum bicolor]	gene_SORBI_3001G393500	-3.00567	down	Signal transduction mechanisms	hypothetical protein SORBI_3001G393500 [Sorghum bicolor]	gene_SORBI_3001G393500	-3.00567	down	Signal transduction mechanisms	hypothetical protein SORBI_3001G393500 [Sorghum bicolor]	gene_SORBI_3001G393500	-3.00567	down	Signal transduction mechanisms	hypothetical protein SORBI_3001G393500 [Sorghum bicolor]
gene_SORBI_3006G211701	-3.01265	down	--	36.4 kDa proline-rich protein-like [Sorghum bicolor]	gene_SORBI_3006G211701	-3.01265	down	--	36.4 kDa proline-rich protein-like [Sorghum bicolor]	gene_SORBI_3006G211701	-3.01265	down	--	36.4 kDa proline-rich protein-like [Sorghum bicolor]	gene_SORBI_3006G211701	-3.01265	down	--	36.4 kDa proline-rich protein-like [Sorghum bicolor]
gene_SORBI_3006G091600	-3.05769	down	Energy production and conversion;; General function prediction only	hypothetical protein SORBI_3006G091600 [Sorghum bicolor]	gene_SORBI_3006G091600	-3.05769	down	Energy production and conversion;; General function prediction only	hypothetical protein SORBI_3006G091600 [Sorghum bicolor]	gene_SORBI_3006G091600	-3.05769	down	Energy production and conversion;; General function prediction only	hypothetical protein SORBI_3006G091600 [Sorghum bicolor]	gene_SORBI_3006G091600	-3.05769	down	Energy production and conversion;; General function prediction only	hypothetical protein SORBI_3006G091600 [Sorghum bicolor]
gene_SORBI_3003G018150	-3.06869	down	--	hypothetical protein SORBI_3003G018150 [Sorghum bicolor]	gene_SORBI_3003G018150	-3.06869	down	--	hypothetical protein SORBI_3003G018150 [Sorghum bicolor]	gene_SORBI_3003G018150	-3.06869	down	--	hypothetical protein SORBI_3003G018150 [Sorghum bicolor]	gene_SORBI_3003G018150	-3.06869	down	--	hypothetical protein SORBI_3003G018150 [Sorghum bicolor]
gene_SORBI_3008G170100	-3.07666	down	--	hypothetical protein SORBI_3008G170100 [Sorghum bicolor]	gene_SORBI_3008G170100	-3.07666	down	--	hypothetical protein SORBI_3008G170100 [Sorghum bicolor]	gene_SORBI_3008G170100	-3.07666	down	--	hypothetical protein SORBI_3008G170100 [Sorghum bicolor]	gene_SORBI_3008G170100	-3.07666	down	--	hypothetical protein SORBI_3008G170100 [Sorghum bicolor]
gene_SORBI_3002G229650	-3.10854	down	--	hypothetical protein SORBI_3008G187632 [Sorghum bicolor]	gene_SORBI_3002G229650	-3.10854	down	--	hypothetical protein SORBI_3008G187632 [Sorghum bicolor]	gene_SORBI_3002G229650	-3.10854	down	--	hypothetical protein SORBI_3008G187632 [Sorghum bicolor]	gene_SORBI_3002G229650	-3.10854	down	--	hypothetical protein SORBI_3008G187632 [Sorghum bicolor]
gene_SORBI_3002G422300	-3.11391	down	--	hypothetical protein SORBI_3002G422300 [Sorghum bicolor]	gene_SORBI_3002G422300	-3.11391	down	--	hypothetical protein SORBI_3002G422300 [Sorghum bicolor]	gene_SORBI_3002G422300	-3.11391	down	--	hypothetical protein SORBI_3002G422300 [Sorghum bicolor]	gene_SORBI_3002G422300	-3.11391	down	--	hypothetical protein SORBI_3002G422300 [Sorghum bicolor]
gene_SORBI_3001G509300	-3.1373	down	--	uncharacterized protein LOC8085508 [Sorghum bicolor]	gene_SORBI_3001G509300	-3.1373	down	--	uncharacterized protein LOC8085508 [Sorghum bicolor]	gene_SORBI_3001G509300	-3.1373	down	--	uncharacterized protein LOC8085508 [Sorghum bicolor]	gene_SORBI_3001G509300	-3.1373	down	--	uncharacterized protein LOC8085508 [Sorghum bicolor]
gene_SORBI_3005G220300	-3.14547	down	--	hypothetical protein SORBI_3005G220300 [Sorghum bicolor]	gene_SORBI_3005G220300	-3.14547	down	--	hypothetical protein SORBI_3005G220300 [Sorghum bicolor]	gene_SORBI_3005G220300	-3.14547	down	--	hypothetical protein SORBI_3005G220300 [Sorghum bicolor]	gene_SORBI_3005G220300	-3.14547	down	--	hypothetical protein SORBI_3005G220300 [Sorghum bicolor]
gene_SORBI_3001G314300	-3.1516	down	Secondary metabolites biosynthesis, transport and catabolism;; General function prediction only	protein DOWNY MILDEW RESISTANCE 6 [Sorghum bicolor]	gene_SORBI_3001G314300	-3.1516	down	Secondary metabolites biosynthesis, transport and catabolism;; General function prediction only	protein DOWNY MILDEW RESISTANCE 6 [Sorghum bicolor]	gene_SORBI_3001G314300	-3.1516	down	Secondary metabolites biosynthesis, transport and catabolism;; General function prediction only	protein DOWNY MILDEW RESISTANCE 6 [Sorghum bicolor]	gene_SORBI_3001G314300	-3.1516	down	Secondary metabolites biosynthesis, transport and catabolism;; General function prediction only	protein DOWNY MILDEW RESISTANCE 6 [Sorghum bicolor]
gene_SORBI_3005G031100	-3.16598	down	General function prediction only	hypothetical protein SORBI_3005G031100 [Sorghum bicolor]	gene_SORBI_3005G031100	-3.16598	down	General function prediction only	hypothetical protein SORBI_3005G031100 [Sorghum bicolor]	gene_SORBI_3005G031100	-3.16598	down	General function prediction only	hypothetical protein SORBI_3005G031100 [Sorghum bicolor]	gene_SORBI_3005G031100	-3.16598	down	General function prediction only	hypothetical protein SORBI_3005G031100 [Sorghum bicolor]
gene_SORBI_3003G339100	-3.18141	down	--	transcription repressor OFP2 [Sorghum bicolor]	gene_SORBI_3003G339100	-3.18141	down	--	transcription repressor OFP2 [Sorghum bicolor]	gene_SORBI_3003G339100	-3.18141	down	--	transcription repressor OFP2 [Sorghum bicolor]	gene_SORBI_3003G339100	-3.18141	down	--	transcription repressor OFP2 [Sorghum bicolor]
gene_SORBI_3002G416500	-3.19298	down	--	peroxidase 70 [Sorghum bicolor]	gene_SORBI_3002G416500	-3.19298	down	--	peroxidase 70 [Sorghum bicolor]	gene_SORBI_3002G416500	-3.19298	down	--	peroxidase 70 [Sorghum bicolor]	gene_SORBI_3002G416500	-3.19298	down	--	peroxidase 70 [Sorghum bicolor]
gene_SORBI_3002G099451	-3.19565	down	--	hypothetical protein SORBI_3002G099451 [Sorghum bicolor]	gene_SORBI_3002G099451	-3.19565	down	--	hypothetical protein SORBI_3002G099451 [Sorghum bicolor]	gene_SORBI_3002G099451	-3.19565	down	--	hypothetical protein SORBI_3002G099451 [Sorghum bicolor]	gene_SORBI_3002G099451	-3.19565	down	--	hypothetical protein SORBI_3002G099451 [Sorghum bicolor]
gene_SORBI_3003G095700	-3.20544	down	Function unknown	uncharacterized protein LOC8070437 [Sorghum bicolor]	gene_SORBI_3003G095700	-3.20544	down	Function unknown	uncharacterized protein LOC8070437 [Sorghum bicolor]	gene_SORBI_3003G095700	-3.20544	down	Function unknown	uncharacterized protein LOC8070437 [Sorghum bicolor]	gene_SORBI_3003G095700	-3.20544	down	Function unknown	uncharacterized protein LOC8070437 [Sorghum bicolor]
gene_SORBI_3004G006500	-3.23229	down	--	hypothetical protein SORBI_3004G006500 [Sorghum bicolor]	gene_SORBI_3004G006500	-3.23229	down	--	hypothetical protein SORBI_3004G006500 [Sorghum bicolor]	gene_SORBI_3004G006500	-3.23229	down	--	hypothetical protein SORBI_3004G006500 [Sorghum bicolor]	gene_SORBI_3004G006500	-3.23229	down	--	hypothetical protein SORBI_3004G006500 [Sorghum bicolor]
gene_SORBI_3002G419700	-3.24276	down	Signal transduction mechanisms	probable calcium-binding protein CML32 [Sorghum bicolor]	gene_SORBI_3002G419700	-3.24276	down	Signal transduction mechanisms	probable calcium-binding protein CML32 [Sorghum bicolor]	gene_SORBI_3002G419700	-3.24276	down	Signal transduction mechanisms	probable calcium-binding protein CML32 [Sorghum bicolor]	gene_SORBI_3002G419700	-3.24276	down	Signal transduction mechanisms	probable calcium-binding protein CML32 [Sorghum bicolor]
gene_SORBI_3001G008900	-3.25234	down	--	classical arabinogalactan protein 2 [Sorghum bicolor]	gene_SORBI_3001G008900	-3.25234	down	--	classical arabinogalactan protein 2 [Sorghum bicolor]	gene_SORBI_3001G008900	-3.25234	down	--	classical arabinogalactan protein 2 [Sorghum bicolor]	gene_SORBI_3001G008900	-3.25234	down	--	classical arabinogalactan protein 2 [Sorghum bicolor]
gene_SORBI_3004G220500	-3.26223	down	Secondary metabolites biosynthesis, transport and catabolism	phenylalanine ammonia-lyase [Sorghum bicolor]	gene_SORBI_3004G220500	-3.26223	down	Secondary metabolites biosynthesis, transport and catabolism	phenylalanine ammonia-lyase [Sorghum bicolor]	gene_SORBI_3004G220500	-3.26223	down	Secondary metabolites biosynthesis, transport and catabolism	phenylalanine ammonia-lyase [Sorghum bicolor]	gene_SORBI_3004G220500	-3.26223	down	Secondary metabolites biosynthesis, transport and catabolism	phenylalanine ammonia-lyase [Sorghum bicolor]
gene_SORBI_3001G112100	-3.27543	down	Cell cycle control, cell division, chromosome partitioning;; Cytoskeleton	65-kDa microtubule-associated protein 6 [Sorghum bicolor]	gene_SORBI_3001G112100	-3.27543	down	Cell cycle control, cell division, chromosome partitioning;; Cytoskeleton	65-kDa microtubule-associated protein 6 [Sorghum bicolor]	gene_SORBI_3001G112100	-3.27543	down	Cell cycle control, cell division, chromosome partitioning;; Cytoskeleton	65-kDa microtubule-associated protein 6 [Sorghum bicolor]	gene_SORBI_3001G112100	-3.27543	down	Cell cycle control, cell division, chromosome partitioning;; Cytoskeleton	65-kDa microtubule-associated protein 6 [Sorghum bicolor]
gene_SORBI_3004G148200	-3.29611	down	--	putative germin-like protein 2-2 [Sorghum bicolor]	gene_SORBI_3004G148200	-3.29611	down	--	putative germin-like protein 2-2 [Sorghum bicolor]	gene_SORBI_3004G148200	-3.29611	down	--	putative germin-like protein 2-2 [Sorghum bicolor]	gene_SORBI_3004G148200	-3.29611	down	--	putative germin-like protein 2-2 [Sorghum bicolor]
gene_SORBI_3001G301600	-3.30134	down	--	expansin-B3 [Sorghum bicolor]	gene_SORBI_3001G301600	-3.30134	down	--	expansin-B3 [Sorghum bicolor]	gene_SORBI_3001G301600	-3.30134	down	--	expansin-B3 [Sorghum bicolor]	gene_SORBI_3001G301600	-3.30134	down	--	expansin-B3 [Sorghum bicolor]
gene_SORBI_3006G122800	-3.31022	down	--	dirigent protein 21 [Sorghum bicolor]	gene_SORBI_3006G122800	-3.31022	down	--	dirigent protein 21 [Sorghum bicolor]	gene_SORBI_3006G122800	-3.31022	down	--	dirigent protein 21 [Sorghum bicolor]	gene_SORBI_3006G122800	-3.31022	down	--	dirigent protein 21 [Sorghum bicolor]
gene_SORBI_3003G033900	-3.31434	down	Signal transduction mechanisms	1-aminocyclopropane-1-carboxylate synthase 7 [Sorghum bicolor]	gene_SORBI_3003G033900	-3.31434	down	Signal transduction mechanisms	1-aminocyclopropane-1-carboxylate synthase 7 [Sorghum bicolor]	gene_SORBI_3003G033900	-3.31434	down	Signal transduction mechanisms	1-aminocyclopropane-1-carboxylate synthase 7 [Sorghum bicolor]	gene_SORBI_3003G033900	-3.31434	down	Signal transduction mechanisms	1-aminocyclopropane-1-carboxylate synthase 7 [Sorghum bicolor]
gene_SORBI_3010G174300	-3.3183	down	--	hypothetical protein SORBI_3010G174300 [Sorghum bicolor]	gene_SORBI_3010G174300	-3.3183	down	--	hypothetical protein SORBI_3010G174300 [Sorghum bicolor]	gene_SORBI_3010G174300	-3.3183	down	--	hypothetical protein SORBI_3010G174300 [Sorghum bicolor]	gene_SORBI_3010G174300	-3.3183	down	--	hypothetical protein SORBI_3010G174300 [Sorghum bicolor]
gene_SORBI_3001G318600	-3.34974	down	Posttranslational modification, protein turnover, chaperones	probable glutathione S-transferase GSTU6 [Sorghum bicolor]	gene_SORBI_3001G318600	-3.34974	down	Posttranslational modification, protein turnover, chaperones	probable glutathione S-transferase GSTU6 [Sorghum bicolor]	gene_SORBI_3001G318600	-3.34974	down	Posttranslational modification, protein turnover, chaperones	probable glutathione S-transferase GSTU6 [Sorghum bicolor]	gene_SORBI_3001G318600	-3.34974	down	Posttranslational modification, protein turnover, chaperones	probable glutathione S-transferase GSTU6 [Sorghum bicolor]
gene_SORBI_3006G243200	-3.35942	down	Amino acid transport and metabolism	probable isoaspartyl peptidase/L-asparaginase 2 [Sorghum bicolor]	gene_SORBI_3006G243200	-3.35942	down	Amino acid transport and metabolism	probable isoaspartyl peptidase/L-asparaginase 2 [Sorghum bicolor]	gene_SORBI_3006G243200	-3.35942	down	Amino acid transport and metabolism	probable isoaspartyl peptidase/L-asparaginase 2 [Sorghum bicolor]	gene_SORBI_3006G243200	-3.35942	down	Amino acid transport and metabolism	probable isoaspartyl peptidase/L-asparaginase 2 [Sorghum bicolor]
gene_SORBI_3004G201100	-3.43232	down	Secondary metabolites biosynthesis, transport and catabolism	hypothetical protein SORBI_3004G201100 [Sorghum bicolor]	gene_SORBI_3004G201100	-3.43232	down	Secondary metabolites biosynthesis, transport and catabolism	hypothetical protein SORBI_3004G201100 [Sorghum bicolor]	gene_SORBI_3004G201100	-3.43232	down	Secondary metabolites biosynthesis, transport and catabolism	hypothetical protein SORBI_3004G201100 [Sorghum bicolor]	gene_SORBI_3004G201100	-3.43232	down	Secondary metabolites biosynthesis, transport and catabolism	hypothetical protein SORBI_3004G201100 [Sorghum bicolor]
gene_SORBI_3002G323600	-3.44016	down	--	GDSL esterase/lipase At4g10955 [Sorghum bicolor]	gene_SORBI_3002G323600	-3.44016	down	--	GDSL esterase/lipase At4g10955 [Sorghum bicolor]	gene_SORBI_3002G323600	-3.44016	down	--	GDSL esterase/lipase At4g10955 [Sorghum bicolor]	gene_SORBI_3002G323600	-3.44016	down	--	GDSL esterase/lipase At4g10955 [Sorghum bicolor]
gene_SORBI_3004G229800	-3.44766	down	Carbohydrate transport and metabolism;; Energy production and conversion	7-deoxyloganetin glucosyltransferase [Sorghum bicolor]	gene_SORBI_3004G229800	-3.44766	down	Carbohydrate transport and metabolism;; Energy production and conversion	7-deoxyloganetin glucosyltransferase [Sorghum bicolor]	gene_SORBI_3004G229800	-3.44766	down	Carbohydrate transport and metabolism;; Energy production and conversion	7-deoxyloganetin glucosyltransferase [Sorghum bicolor]	gene_SORBI_3004G229800	-3.44766	down	Carbohydrate transport and metabolism;; Energy production and conversion	7-deoxyloganetin glucosyltransferase [Sorghum bicolor]
gene_SORBI_3010G099600	-3.46875	down	--	uncharacterized protein LOC8065704 [Sorghum bicolor]	gene_SORBI_3010G099600	-3.46875	down	--	uncharacterized protein LOC8065704 [Sorghum bicolor]	gene_SORBI_3010G099600	-3.46875	down	--	uncharacterized protein LOC8065704 [Sorghum bicolor]	gene_SORBI_3010G099600	-3.46875	down	--	uncharacterized protein LOC8065704 [Sorghum bicolor]
gene_SORBI_3006G062900	-3.4733	down	Posttranslational modification, protein turnover, chaperones	probable BOI-related E3 ubiquitin-protein ligase 3 [Sorghum bicolor]	gene_SORBI_3006G062900	-3.4733	down	Posttranslational modification, protein turnover, chaperones	probable BOI-related E3 ubiquitin-protein ligase 3 [Sorghum bicolor]	gene_SORBI_3006G062900	-3.4733	down	Posttranslational modification, protein turnover, chaperones	probable BOI-related E3 ubiquitin-protein ligase 3 [Sorghum bicolor]	gene_SORBI_3006G062900	-3.4733	down	Posttranslational modification, protein turnover, chaperones	probable BOI-related E3 ubiquitin-protein ligase 3 [Sorghum bicolor]
gene_SORBI_3008G109400	-3.47364	down	Secondary metabolites biosynthesis, transport and catabolism;; General function prediction only	2'-deoxymugineic-acid 2'-dioxygenase [Sorghum bicolor]	gene_SORBI_3008G109400	-3.47364	down	Secondary metabolites biosynthesis, transport and catabolism;; General function prediction only	2'-deoxymugineic-acid 2'-dioxygenase [Sorghum bicolor]	gene_SORBI_3008G109400	-3.47364	down	Secondary metabolites biosynthesis, transport and catabolism;; General function prediction only	2'-deoxymugineic-acid 2'-dioxygenase [Sorghum bicolor]	gene_SORBI_3008G109400	-3.47364	down	Secondary metabolites biosynthesis, transport and catabolism;; General function prediction only	2'-deoxymugineic-acid 2'-dioxygenase [Sorghum bicolor]
gene_SORBI_3002G393600	-3.47385	down	--	hypothetical protein SORBI_3002G393600 [Sorghum bicolor]	gene_SORBI_3002G393600	-3.47385	down	--	hypothetical protein SORBI_3002G393600 [Sorghum bicolor]	gene_SORBI_3002G393600	-3.47385	down	--	hypothetical protein SORBI_3002G393600 [Sorghum bicolor]	gene_SORBI_3002G393600	-3.47385	down	--	hypothetical protein SORBI_3002G393600 [Sorghum bicolor]
gene_SORBI_3001G438100	-3.51618	down	--	3-ketoacyl-CoA synthase 1 [Sorghum bicolor]	gene_SORBI_3001G438100	-3.51618	down	--	3-ketoacyl-CoA synthase 1 [Sorghum bicolor]	gene_SORBI_3001G438100	-3.51618	down	--	3-ketoacyl-CoA synthase 1 [Sorghum bicolor]	gene_SORBI_3001G438100	-3.51618	down	--	3-ketoacyl-CoA synthase 1 [Sorghum bicolor]
gene_SORBI_3001G196900	-3.54449	down	--	auxin-responsive protein SAUR32 [Sorghum bicolor]	gene_SORBI_3001G196900	-3.54449	down	--	auxin-responsive protein SAUR32 [Sorghum bicolor]	gene_SORBI_3001G196900	-3.54449	down	--	auxin-responsive protein SAUR32 [Sorghum bicolor]	gene_SORBI_3001G196900	-3.54449	down	--	auxin-responsive protein SAUR32 [Sorghum bicolor]
gene_SORBI_3002G269400	-3.57815	down	--	dehydration-responsive element-binding protein 1A [Sorghum bicolor]	gene_SORBI_3002G269400	-3.57815	down	--	dehydration-responsive element-binding protein 1A [Sorghum bicolor]	gene_SORBI_3002G269400	-3.57815	down	--	dehydration-responsive element-binding protein 1A [Sorghum bicolor]	gene_SORBI_3002G269400	-3.57815	down	--	dehydration-responsive element-binding protein 1A [Sorghum bicolor]
gene_SORBI_3003G125701	-3.57948	down	General function prediction only	probable peptide/nitrate transporter At3g43790 [Sorghum bicolor]	gene_SORBI_3003G125701	-3.57948	down	General function prediction only	probable peptide/nitrate transporter At3g43790 [Sorghum bicolor]	gene_SORBI_3003G125701	-3.57948	down	General function prediction only	probable peptide/nitrate transporter At3g43790 [Sorghum bicolor]	gene_SORBI_3003G125701	-3.57948	down	General function prediction only	probable peptide/nitrate transporter At3g43790 [Sorghum bicolor]
gene_SORBI_3003G347200	-3.61942	down	--	hypothetical protein SORBI_3003G347200 [Sorghum bicolor]	gene_SORBI_3003G347200	-3.61942	down	--	hypothetical protein SORBI_3003G347200 [Sorghum bicolor]	gene_SORBI_3003G347200	-3.61942	down	--	hypothetical protein SORBI_3003G347200 [Sorghum bicolor]	gene_SORBI_3003G347200	-3.61942	down	--	hypothetical protein SORBI_3003G347200 [Sorghum bicolor]
gene_SORBI_3009G254900	-3.66362	down	--	cytokinin riboside 5'-monophosphate phosphoribohydrolase LOG-like [Sorghum bicolor]	gene_SORBI_3009G254900	-3.66362	down	--	cytokinin riboside 5'-monophosphate phosphoribohydrolase LOG-like [Sorghum bicolor]	gene_SORBI_3009G254900	-3.66362	down	--	cytokinin riboside 5'-monophosphate phosphoribohydrolase LOG-like [Sorghum bicolor]	gene_SORBI_3009G254900	-3.66362	down	--	cytokinin riboside 5'-monophosphate phosphoribohydrolase LOG-like [Sorghum bicolor]
gene_SORBI_3003G444900	-3.67323	down	--	E3 ubiquitin-protein ligase XB3 [Sorghum bicolor]	gene_SORBI_3003G444900	-3.67323	down	--	E3 ubiquitin-protein ligase XB3 [Sorghum bicolor]	gene_SORBI_3003G444900	-3.67323	down	--	E3 ubiquitin-protein ligase XB3 [Sorghum bicolor]	gene_SORBI_3003G444900	-3.67323	down	--	E3 ubiquitin-protein ligase XB3 [Sorghum bicolor]
gene_SORBI_3001G153100	-3.68794	down	Inorganic ion transport and metabolism	sulfate transporter 1.2 [Sorghum bicolor]	gene_SORBI_3001G153100	-3.68794	down	Inorganic ion transport and metabolism	sulfate transporter 1.2 [Sorghum bicolor]	gene_SORBI_3001G153100	-3.68794	down	Inorganic ion transport and metabolism	sulfate transporter 1.2 [Sorghum bicolor]	gene_SORBI_3001G153100	-3.68794	down	Inorganic ion transport and metabolism	sulfate transporter 1.2 [Sorghum bicolor]
gene_SORBI_3006G011900	-3.76717	down	--	uncharacterized protein LOC110436291 [Sorghum bicolor]	gene_SORBI_3006G011900	-3.76717	down	--	uncharacterized protein LOC110436291 [Sorghum bicolor]	gene_SORBI_3006G011900	-3.76717	down	--	uncharacterized protein LOC110436291 [Sorghum bicolor]	gene_SORBI_3006G011900	-3.76717	down	--	uncharacterized protein LOC110436291 [Sorghum bicolor]
gene_SORBI_3010G234400	-4.2714	down	General function prediction only	5-pentadecatrienyl resorcinol O-methyltransferase-like [Sorghum bicolor]	gene_SORBI_3010G234400	-4.2714	down	General function prediction only	5-pentadecatrienyl resorcinol O-methyltransferase-like [Sorghum bicolor]	gene_SORBI_3010G234400	-4.2714	down	General function prediction only	5-pentadecatrienyl resorcinol O-methyltransferase-like [Sorghum bicolor]	gene_SORBI_3010G234400	-4.2714	down	General function prediction only	5-pentadecatrienyl resorcinol O-methyltransferase-like [Sorghum bicolor]
gene_SORBI_3009G032800	-4.29596	down	--	peroxidase 42 [Sorghum bicolor]	gene_SORBI_3009G032800	-4.29596	down	--	peroxidase 42 [Sorghum bicolor]	gene_SORBI_3009G032800	-4.29596	down	--	peroxidase 42 [Sorghum bicolor]	gene_SORBI_3009G032800	-4.29596	down	--	peroxidase 42 [Sorghum bicolor]
gene_SORBI_3010G234500	-4.40262	down	General function prediction only	5-pentadecatrienyl resorcinol O-methyltransferase-like [Sorghum bicolor]	gene_SORBI_3010G234500	-4.40262	down	General function prediction only	5-pentadecatrienyl resorcinol O-methyltransferase-like [Sorghum bicolor]	gene_SORBI_3010G234500	-4.40262	down	General function prediction only	5-pentadecatrienyl resorcinol O-methyltransferase-like [Sorghum bicolor]	gene_SORBI_3010G234500	-4.40262	down	General function prediction only	5-pentadecatrienyl resorcinol O-methyltransferase-like [Sorghum bicolor]
gene_SORBI_3002G416800	-4.51294	down	--	hypothetical protein SORBI_3002G416800 [Sorghum bicolor]	gene_SORBI_3002G416800	-4.51294	down	--	hypothetical protein SORBI_3002G416800 [Sorghum bicolor]	gene_SORBI_3002G416800	-4.51294	down	--	hypothetical protein SORBI_3002G416800 [Sorghum bicolor]	gene_SORBI_3002G416800	-4.51294	down	--	hypothetical protein SORBI_3002G416800 [Sorghum bicolor]
gene_SORBI_3005G217300	-4.79145	down	--	hypothetical protein SORBI_3005G217300 [Sorghum bicolor]	gene_SORBI_3005G217300	-4.79145	down	--	hypothetical protein SORBI_3005G217300 [Sorghum bicolor]	gene_SORBI_3005G217300	-4.79145	down	--	hypothetical protein SORBI_3005G217300 [Sorghum bicolor]	gene_SORBI_3005G217300	-4.79145	down	--	hypothetical protein SORBI_3005G217300 [Sorghum bicolor]
NewGene_2256	-4.95604	down	--	uncharacterized protein LOC8065032 [Sorghum bicolor]	NewGene_2256	-4.95604	down	--	uncharacterized protein LOC8065032 [Sorghum bicolor]	NewGene_2256	-4.95604	down	--	uncharacterized protein LOC8065032 [Sorghum bicolor]	NewGene_2256	-4.95604	down	--	uncharacterized protein LOC8065032 [Sorghum bicolor]
gene_SORBI_3001G300700	-5.262	down	--	expansin-B3 [Sorghum bicolor]	gene_SORBI_3001G300700	-5.262	down	--	expansin-B3 [Sorghum bicolor]	gene_SORBI_3001G300700	-5.262	down	--	expansin-B3 [Sorghum bicolor]	gene_SORBI_3001G300700	-5.262	down	--	expansin-B3 [Sorghum bicolor]
gene_SORBI_3004G324800	-6.32959	down	--	uncharacterized protein LOC8081961 [Sorghum bicolor]	gene_SORBI_3004G324800	-6.32959	down	--	uncharacterized protein LOC8081961 [Sorghum bicolor]	gene_SORBI_3004G324800	-6.32959	down	--	uncharacterized protein LOC8081961 [Sorghum bicolor]	gene_SORBI_3004G324800	-6.32959	down	--	uncharacterized protein LOC8081961 [Sorghum bicolor]
gene_SORBI_3004G324300	-6.41204	down	--	uncharacterized protein LOC8082715 [Sorghum bicolor]	gene_SORBI_3004G324300	-6.41204	down	--	uncharacterized protein LOC8082715 [Sorghum bicolor]	gene_SORBI_3004G324300	-6.41204	down	--	uncharacterized protein LOC8082715 [Sorghum bicolor]	gene_SORBI_3004G324300	-6.41204	down	--	uncharacterized protein LOC8082715 [Sorghum bicolor]
gene_SORBI_3001G329600	-7.02603	down	--	putative protein TPRXL [Sorghum bicolor]	gene_SORBI_3001G329600	-7.02603	down	--	putative protein TPRXL [Sorghum bicolor]	gene_SORBI_3001G329600	-7.02603	down	--	putative protein TPRXL [Sorghum bicolor]	gene_SORBI_3001G329600	-7.02603	down	--	putative protein TPRXL [Sorghum bicolor]

## Sheet: Table S2C
Table S2C. Detailed information of 27 differentially expressed genes betweenD1-MT and D1+MT.
#ID	log2FC	regulated	KOG_class_annotation	NR_annotation	#ID	log2FC	regulated	KOG_class_annotation	NR_annotation	#ID	log2FC	regulated	KOG_class_annotation	NR_annotation	#ID	log2FC	regulated	Function	NR_annotation
gene_SORBI_3008G084800	2.16479	up	General function prediction only	protein ZINC INDUCED FACILITATOR-LIKE 1 [Sorghum bicolor]	gene_SORBI_3008G084800	2.16479	up	General function prediction only	protein ZINC INDUCED FACILITATOR-LIKE 1 [Sorghum bicolor]	gene_SORBI_3008G084800	2.16479	up	General function prediction only	protein ZINC INDUCED FACILITATOR-LIKE 1 [Sorghum bicolor]	gene_SORBI_3008G084800	2.16479	up	General function prediction only	protein ZINC INDUCED FACILITATOR-LIKE 1 [Sorghum bicolor]
gene_SORBI_3005G095600	2.16691	up	Signal transduction mechanisms	hypothetical protein SORBI_3005G095600 [Sorghum bicolor]	gene_SORBI_3005G095600	2.16691	up	Signal transduction mechanisms	hypothetical protein SORBI_3005G095600 [Sorghum bicolor]	gene_SORBI_3005G095600	2.16691	up	Signal transduction mechanisms	hypothetical protein SORBI_3005G095600 [Sorghum bicolor]	gene_SORBI_3005G095600	2.16691	up	Signal transduction mechanisms	hypothetical protein SORBI_3005G095600 [Sorghum bicolor]
gene_SORBI_3009G166801	2.16698	up	--	hypothetical protein SORBI_3009G166801 [Sorghum bicolor]	gene_SORBI_3009G166801	2.16698	up	--	hypothetical protein SORBI_3009G166801 [Sorghum bicolor]	gene_SORBI_3009G166801	2.16698	up	--	hypothetical protein SORBI_3009G166801 [Sorghum bicolor]	gene_SORBI_3009G166801	2.16698	up	--	hypothetical protein SORBI_3009G166801 [Sorghum bicolor]
NewGene_1403	2.2059	up	--	--	NewGene_1403	2.2059	up	--	--	NewGene_1403	2.2059	up	--	--	NewGene_1403	2.2059	up	--	--
gene_SORBI_3001G395900	2.30039	up	--	hypothetical protein SORBI_3001G395900 [Sorghum bicolor]	gene_SORBI_3001G395900	2.30039	up	--	hypothetical protein SORBI_3001G395900 [Sorghum bicolor]	gene_SORBI_3001G395900	2.30039	up	--	hypothetical protein SORBI_3001G395900 [Sorghum bicolor]	gene_SORBI_3001G395900	2.30039	up	--	hypothetical protein SORBI_3001G395900 [Sorghum bicolor]
gene_SORBI_3010G168100	2.45086	up	--	trinucleotide repeat-containing gene 18 protein [Sorghum bicolor]	gene_SORBI_3010G168100	2.45086	up	--	trinucleotide repeat-containing gene 18 protein [Sorghum bicolor]	gene_SORBI_3010G168100	2.45086	up	--	trinucleotide repeat-containing gene 18 protein [Sorghum bicolor]	gene_SORBI_3010G168100	2.45086	up	--	trinucleotide repeat-containing gene 18 protein [Sorghum bicolor]
gene_SORBI_3003G389400	2.46282	up	Lipid transport and metabolism	hypothetical protein SORBI_3003G389400 [Sorghum bicolor]	gene_SORBI_3003G389400	2.46282	up	Lipid transport and metabolism	hypothetical protein SORBI_3003G389400 [Sorghum bicolor]	gene_SORBI_3003G389400	2.46282	up	Lipid transport and metabolism	hypothetical protein SORBI_3003G389400 [Sorghum bicolor]	gene_SORBI_3003G389400	2.46282	up	Lipid transport and metabolism	hypothetical protein SORBI_3003G389400 [Sorghum bicolor]
gene_SORBI_3009G119200	2.51616	up	--	hypothetical protein SORBI_3009G119200 [Sorghum bicolor]	gene_SORBI_3009G119200	2.51616	up	--	hypothetical protein SORBI_3009G119200 [Sorghum bicolor]	gene_SORBI_3009G119200	2.51616	up	--	hypothetical protein SORBI_3009G119200 [Sorghum bicolor]	gene_SORBI_3009G119200	2.51616	up	--	hypothetical protein SORBI_3009G119200 [Sorghum bicolor]
gene_SORBI_3001G225100	2.80961	up	--	uncharacterized protein LOC110433138 [Sorghum bicolor]	gene_SORBI_3001G225100	2.80961	up	--	uncharacterized protein LOC110433138 [Sorghum bicolor]	gene_SORBI_3001G225100	2.80961	up	--	uncharacterized protein LOC110433138 [Sorghum bicolor]	gene_SORBI_3001G225100	2.80961	up	--	uncharacterized protein LOC110433138 [Sorghum bicolor]
gene_SORBI_3004G302500	2.88764	up	--	thylakoid lumenal protein TL20.3, chloroplastic [Sorghum bicolor]	gene_SORBI_3004G302500	2.88764	up	--	thylakoid lumenal protein TL20.3, chloroplastic [Sorghum bicolor]	gene_SORBI_3004G302500	2.88764	up	--	thylakoid lumenal protein TL20.3, chloroplastic [Sorghum bicolor]	gene_SORBI_3004G302500	2.88764	up	--	thylakoid lumenal protein TL20.3, chloroplastic [Sorghum bicolor]
gene_SORBI_3007G177400	3.83154	up	--	F-box protein At5g49610 [Sorghum bicolor]	gene_SORBI_3007G177400	3.83154	up	--	F-box protein At5g49610 [Sorghum bicolor]	gene_SORBI_3007G177400	3.83154	up	--	F-box protein At5g49610 [Sorghum bicolor]	gene_SORBI_3007G177400	3.83154	up	--	F-box protein At5g49610 [Sorghum bicolor]
gene_SORBI_3003G288500	5.01903	up	--	hypothetical protein SORBI_3003G288500 [Sorghum bicolor]	gene_SORBI_3003G288500	5.01903	up	--	hypothetical protein SORBI_3003G288500 [Sorghum bicolor]	gene_SORBI_3003G288500	5.01903	up	--	hypothetical protein SORBI_3003G288500 [Sorghum bicolor]	gene_SORBI_3003G288500	5.01903	up	--	hypothetical protein SORBI_3003G288500 [Sorghum bicolor]
gene_SORBI_3003G258500	6.59248	up	--	hypothetical protein SORBI_3003G258500 [Sorghum bicolor]	gene_SORBI_3003G258500	6.59248	up	--	hypothetical protein SORBI_3003G258500 [Sorghum bicolor]	gene_SORBI_3003G258500	6.59248	up	--	hypothetical protein SORBI_3003G258500 [Sorghum bicolor]	gene_SORBI_3003G258500	6.59248	up	--	hypothetical protein SORBI_3003G258500 [Sorghum bicolor]
gene_SORBI_3008G120000	6.74999	up	--	hypothetical protein SORBI_3008G120000 [Sorghum bicolor]	gene_SORBI_3008G120000	6.74999	up	--	hypothetical protein SORBI_3008G120000 [Sorghum bicolor]	gene_SORBI_3008G120000	6.74999	up	--	hypothetical protein SORBI_3008G120000 [Sorghum bicolor]	gene_SORBI_3008G120000	6.74999	up	--	hypothetical protein SORBI_3008G120000 [Sorghum bicolor]
gene_SORBI_3010G214500	7.7181	up	--	hypothetical protein SORBI_3010G214500 [Sorghum bicolor]	gene_SORBI_3010G214500	7.7181	up	--	hypothetical protein SORBI_3010G214500 [Sorghum bicolor]	gene_SORBI_3010G214500	7.7181	up	--	hypothetical protein SORBI_3010G214500 [Sorghum bicolor]	gene_SORBI_3010G214500	7.7181	up	--	hypothetical protein SORBI_3010G214500 [Sorghum bicolor]
gene_SORBI_3006G192332	10.8685	up	--	hypothetical protein SORBI_3006G192332 [Sorghum bicolor]	gene_SORBI_3006G192332	10.8685	up	--	hypothetical protein SORBI_3006G192332 [Sorghum bicolor]	gene_SORBI_3006G192332	10.8685	up	--	hypothetical protein SORBI_3006G192332 [Sorghum bicolor]	gene_SORBI_3006G192332	10.8685	up	--	hypothetical protein SORBI_3006G192332 [Sorghum bicolor]
gene_SORBI_3006G181400	-2.02661	down	--	hypothetical protein SORBI_3006G181400 [Sorghum bicolor]	gene_SORBI_3006G181400	-2.02661	down	--	hypothetical protein SORBI_3006G181400 [Sorghum bicolor]	gene_SORBI_3006G181400	-2.02661	down	--	hypothetical protein SORBI_3006G181400 [Sorghum bicolor]	gene_SORBI_3006G181400	-2.02661	down	--	hypothetical protein SORBI_3006G181400 [Sorghum bicolor]
gene_SORBI_3002G005100	-2.10246	down	--	dirigent protein 1 [Sorghum bicolor]	gene_SORBI_3002G005100	-2.10246	down	--	dirigent protein 1 [Sorghum bicolor]	gene_SORBI_3002G005100	-2.10246	down	--	dirigent protein 1 [Sorghum bicolor]	gene_SORBI_3002G005100	-2.10246	down	--	dirigent protein 1 [Sorghum bicolor]
gene_SORBI_3004G312500	-2.14526	down	--	glycine-rich cell wall structural protein 2 [Sorghum bicolor]	gene_SORBI_3004G312500	-2.14526	down	--	glycine-rich cell wall structural protein 2 [Sorghum bicolor]	gene_SORBI_3004G312500	-2.14526	down	--	glycine-rich cell wall structural protein 2 [Sorghum bicolor]	gene_SORBI_3004G312500	-2.14526	down	--	glycine-rich cell wall structural protein 2 [Sorghum bicolor]
gene_SORBI_3001G472000	-2.15774	down	Secondary metabolites biosynthesis, transport and catabolism	polyamine oxidase-like [Sorghum bicolor]	gene_SORBI_3001G472000	-2.15774	down	Secondary metabolites biosynthesis, transport and catabolism	polyamine oxidase-like [Sorghum bicolor]	gene_SORBI_3001G472000	-2.15774	down	Secondary metabolites biosynthesis, transport and catabolism	polyamine oxidase-like [Sorghum bicolor]	gene_SORBI_3001G472000	-2.15774	down	Secondary metabolites biosynthesis, transport and catabolism	polyamine oxidase-like [Sorghum bicolor]
gene_SORBI_3003G064300	-2.2702	down	--	glycine-rich cell wall structural protein [Sorghum bicolor]	gene_SORBI_3003G064300	-2.2702	down	--	glycine-rich cell wall structural protein [Sorghum bicolor]	gene_SORBI_3003G064300	-2.2702	down	--	glycine-rich cell wall structural protein [Sorghum bicolor]	gene_SORBI_3003G064300	-2.2702	down	--	glycine-rich cell wall structural protein [Sorghum bicolor]
gene_SORBI_3001G351500	-2.8824	down	Cell cycle control, cell division, chromosome partitioning;; Posttranslational modification, protein turnover, chaperones	metacaspase-1 [Sorghum bicolor]	gene_SORBI_3001G351500	-2.8824	down	Cell cycle control, cell division, chromosome partitioning;; Posttranslational modification, protein turnover, chaperones	metacaspase-1 [Sorghum bicolor]	gene_SORBI_3001G351500	-2.8824	down	Cell cycle control, cell division, chromosome partitioning;; Posttranslational modification, protein turnover, chaperones	metacaspase-1 [Sorghum bicolor]	gene_SORBI_3001G351500	-2.8824	down	Cell cycle control, cell division, chromosome partitioning;; Posttranslational modification, protein turnover, chaperones	metacaspase-1 [Sorghum bicolor]
gene_SORBI_3003G307801	-2.88798	down	--	hypothetical protein SORBI_3003G307801 [Sorghum bicolor]	gene_SORBI_3003G307801	-2.88798	down	--	hypothetical protein SORBI_3003G307801 [Sorghum bicolor]	gene_SORBI_3003G307801	-2.88798	down	--	hypothetical protein SORBI_3003G307801 [Sorghum bicolor]	gene_SORBI_3003G307801	-2.88798	down	--	hypothetical protein SORBI_3003G307801 [Sorghum bicolor]
gene_SORBI_3001G422300	-2.99874	down	Secondary metabolites biosynthesis, transport and catabolism	laccase-10 [Sorghum bicolor]	gene_SORBI_3001G422300	-2.99874	down	Secondary metabolites biosynthesis, transport and catabolism	laccase-10 [Sorghum bicolor]	gene_SORBI_3001G422300	-2.99874	down	Secondary metabolites biosynthesis, transport and catabolism	laccase-10 [Sorghum bicolor]	gene_SORBI_3001G422300	-2.99874	down	Secondary metabolites biosynthesis, transport and catabolism	laccase-10 [Sorghum bicolor]
gene_SORBI_3005G210850	-3.1911	down	--	hypothetical protein SORBI_3005G210850 [Sorghum bicolor]	gene_SORBI_3005G210850	-3.1911	down	--	hypothetical protein SORBI_3005G210850 [Sorghum bicolor]	gene_SORBI_3005G210850	-3.1911	down	--	hypothetical protein SORBI_3005G210850 [Sorghum bicolor]	gene_SORBI_3005G210850	-3.1911	down	--	hypothetical protein SORBI_3005G210850 [Sorghum bicolor]
gene_SORBI_3007G036550	-3.23153	down	--	hypothetical protein SORBI_3007G036550 [Sorghum bicolor]	gene_SORBI_3007G036550	-3.23153	down	--	hypothetical protein SORBI_3007G036550 [Sorghum bicolor]	gene_SORBI_3007G036550	-3.23153	down	--	hypothetical protein SORBI_3007G036550 [Sorghum bicolor]	gene_SORBI_3007G036550	-3.23153	down	--	hypothetical protein SORBI_3007G036550 [Sorghum bicolor]
NewGene_77	-5.19093	down	--	hypothetical protein SO64H15_000004 [Saccharum officinarum]	NewGene_77	-5.19093	down	--	hypothetical protein SO64H15_000004 [Saccharum officinarum]	NewGene_77	-5.19093	down	--	hypothetical protein SO64H15_000004 [Saccharum officinarum]	NewGene_77	-5.19093	down	--	hypothetical protein SO64H15_000004 [Saccharum officinarum]

## Sheet: Table S2D
Table S2D. Detailed information of 18 differentially expressed genes betweenD2-MT and D2+MT.
#ID	log2FC	regulated	Function	NR_annotation
gene_SORBI_3004G302150	1.06392	up	--	hypothetical protein SORBI_3004G302150 [Sorghum bicolor]
gene_SORBI_3006G267900	1.11901	up	--	dof zinc finger protein DOF5.8 [Sorghum bicolor]
gene_SORBI_3001G334200	1.19958	up	--	hypothetical protein SORBI_3001G334200 [Sorghum bicolor]
gene_SORBI_3009G166700	1.2054	up	--	uncharacterized protein LOC8061786 [Sorghum bicolor]
gene_SORBI_3004G234832	1.31296	up	--	uncharacterized protein LOC8075699 isoform X1 [Sorghum bicolor]
gene_SORBI_3007G225400	1.34673	up	--	protein EXORDIUM-like 2 [Sorghum bicolor]
gene_SORBI_3002G018500	1.40104	up	--	hypothetical protein SORBI_3002G018500 [Sorghum bicolor]
gene_SORBI_3002G417700	1.43568	up	--	LOW QUALITY PROTEIN: hypothetical protein SORBI_3002G417700 [Sorghum bicolor]
NewGene_1266	1.69695	up	General function prediction only	cytochrome P450 monooxygenase [Saccharum hybrid cultivar R570]
gene_SORBI_3004G306900	-2.1867	down	Amino acid transport and metabolism	lysine histidine transporter 1 [Sorghum bicolor]
gene_SORBI_3001G280000	-2.24971	down	Posttranslational modification, protein turnover, chaperones;; Amino acid transport and metabolism	serine carboxypeptidase-like 2 [Sorghum bicolor]
gene_SORBI_3003G215300	-2.2977	down	Secondary metabolites biosynthesis, transport and catabolism	hypothetical protein SORBI_3003G215300 [Sorghum bicolor]
gene_SORBI_3010G238900	-2.30159	down	Posttranslational modification, protein turnover, chaperones	zingipain-2 [Sorghum bicolor]
gene_SORBI_3006G153400	-2.36286	down	General function prediction only	lactation elevated protein 1-like isoform X1 [Sorghum bicolor]
gene_SORBI_3001G451500	-2.55697	down	Amino acid transport and metabolism	glutamine synthetase root isozyme 1 [Sorghum bicolor]
gene_SORBI_3009G033300	-3.00364	down	--	peroxidase 5 [Sorghum bicolor]
gene_SORBI_3004G073600	-3.27385	down	Secondary metabolites biosynthesis, transport and catabolism	hypothetical protein SORBI_3004G073600 [Sorghum bicolor]
gene_SORBI_3004G009500	-3.68575	down	--	high-affinity nitrate transporter 2.1 [Sorghum bicolor]
